# Supplementary material for: Improved sensitivity and automation of a multi-step upconversion lateral flow immunoassay using a 3D-printed actuation mechanism
Source: Anal Bioanal Chem. 2024 Jan 27;416(6):1517–25. doi: 10.1007/s00216-024-05156-5 (PMC10861389; doi:10.1007/s00216-024-05156-5)
Supplement: Supplementary file 9 — Supplementary file9 (3MF 1651 KB) [file 216_2024_5156_MOESM9_ESM.3mf]

Archive with 6 entries (6 files):
- [Content_Types].xml
- Metadata/thumbnail.png
- _rels/.rels
- 3D/3dmodel.model
- Metadata/Slic3r_PE.config
- Metadata/Slic3r_PE_model.config
