# Supplementary material for: Improved sensitivity and automation of a multi-step upconversion lateral flow immunoassay using a 3D-printed actuation mechanism
Source: Anal Bioanal Chem. 2024 Jan 27;416(6):1517–25. doi: 10.1007/s00216-024-05156-5 (PMC10861389; doi:10.1007/s00216-024-05156-5)
Supplement: Supplementary file 9 — Supplementary file9 (3MF 1651 KB) [file 216_2024_5156_MOESM9_ESM.3mf › [Content_Types].xml]

<?xml version="1.0" encoding="UTF-8"?>
<Types xmlns="http://schemas.openxmlformats.org/package/2006/content-types">
 <Default Extension="rels" ContentType="application/vnd.openxmlformats-package.relationships+xml"/>
 <Default Extension="model" ContentType="application/vnd.ms-package.3dmanufacturing-3dmodel+xml"/>
 <Default Extension="png" ContentType="image/png"/>
</Types>
