# Supplementary material for: Improved sensitivity and automation of a multi-step upconversion lateral flow immunoassay using a 3D-printed actuation mechanism
Source: Anal Bioanal Chem. 2024 Jan 27;416(6):1517–25. doi: 10.1007/s00216-024-05156-5 (PMC10861389; doi:10.1007/s00216-024-05156-5)
Supplement: Supplementary file 9 — Supplementary file9 (3MF 1651 KB) [file 216_2024_5156_MOESM9_ESM.3mf › 3D/3dmodel.model]

<?xml version="1.0" encoding="UTF-8"?>
<model unit="millimeter" xml:lang="en-US" xmlns="http://schemas.microsoft.com/3dmanufacturing/core/2015/02" xmlns:slic3rpe="http://schemas.slic3r.org/3mf/2017/06">
 <metadata name="slic3rpe:Version3mf">1</metadata>
 <metadata name="slic3rpe:FdmSupportsPaintingVersion">1</metadata>
 <metadata name="Title">Kellonjalusta ja kellonkansi v3</metadata>
 <metadata name="Designer"></metadata>
 <metadata name="Description">Kellonjalusta ja kellonkansi v3</metadata>
 <metadata name="Copyright"></metadata>
 <metadata name="LicenseTerms"></metadata>
 <metadata name="Rating"></metadata>
 <metadata name="CreationDate">2022-12-07</metadata>
 <metadata name="ModificationDate">2022-12-07</metadata>
 <metadata name="Application">PrusaSlicer-2.4.2+win64</metadata>
 <resources>
  <object id="1" type="model">
   <mesh>
    <vertices>
     <vertex x="-29.759407" y="-32.92733" z="11"/>
     <vertex x="-29.7581177" y="-32.933094" z="11.1193142"/>
     <vertex x="-29.7581177" y="-32.933094" z="10.8806858"/>
     <vertex x="-29.2747459" y="-32.8035736" z="11.1193161"/>
     <vertex x="-29.754221" y="-32.9504395" z="10.7596912"/>
     <vertex x="-29.2747459" y="-32.8035736" z="10.8806839"/>
     <vertex x="-29.2708607" y="-32.8209229" z="10.7596893"/>
     <vertex x="-29.2760296" y="-32.7978134" z="11"/>
     <vertex x="-29.1509647" y="-33.3336639" z="-1"/>
     <vertex x="-29.3080521" y="-32.653019" z="20.5"/>
     <vertex x="-29.5564995" y="-31.3861847" z="20.5"/>
     <vertex x="-29.2708607" y="-32.8209229" z="11.2403107"/>
     <vertex x="-29.2643242" y="-32.8499413" z="11.3607445"/>
     <vertex x="-29.754221" y="-32.9504395" z="11.2403088"/>
     <vertex x="-29.7476654" y="-32.9794502" z="10.6392555"/>
     <vertex x="-29.7476654" y="-32.9794502" z="11.3607445"/>
     <vertex x="-29.2643242" y="-32.8499413" z="10.6392555"/>
     <vertex x="-29.2550888" y="-32.8907166" z="10.5216198"/>
     <vertex x="-29.7384033" y="-33.0202217" z="10.5216217"/>
     <vertex x="-29.2431526" y="-32.9430542" z="10.4089031"/>
     <vertex x="-29.2287579" y="-33.0056" z="10.3027382"/>
     <vertex x="-29.7264347" y="-33.0725479" z="10.408905"/>
     <vertex x="-29.2122211" y="-33.0767326" z="10.2046394"/>
     <vertex x="-29.7120056" y="-33.1350861" z="10.3027401"/>
     <vertex x="-29.1938572" y="-33.1548233" z="10.1161175"/>
     <vertex x="-29.6954288" y="-33.2062073" z="10.2046394"/>
     <vertex x="-29.173336" y="-33.2409706" z="10.0359325"/>
     <vertex x="-29.6770267" y="-33.2842903" z="10.1161175"/>
     <vertex x="-29.1502991" y="-33.3363609" z="9.96294403"/>
     <vertex x="-29.6564655" y="-33.3704262" z="10.0359325"/>
     <vertex x="-29.1250286" y="-33.4394989" z="9.8988018"/>
     <vertex x="-29.6333904" y="-33.4658051" z="9.96294403"/>
     <vertex x="-29.0978012" y="-33.5488968" z="9.84516144"/>
     <vertex x="-29.6080837" y="-33.5689316" z="9.8988018"/>
     <vertex x="-29.0689316" y="-33.6629448" z="9.80338287"/>
     <vertex x="-29.5808239" y="-33.6783218" z="9.84516144"/>
     <vertex x="-29.0389156" y="-33.7795868" z="9.77366066"/>
     <vertex x="-29.5519295" y="-33.792366" z="9.80338287"/>
     <vertex x="-29.0083103" y="-33.8966484" z="9.75589943"/>
     <vertex x="-29.5218945" y="-33.9090004" z="9.77366066"/>
     <vertex x="-28.9776726" y="-34.0119629" z="9.75"/>
     <vertex x="-29.4912777" y="-34.0260582" z="9.75589943"/>
     <vertex x="-28.8185329" y="-34.5832329" z="-1"/>
     <vertex x="-28.9465485" y="-34.1271477" z="9.75589943"/>
     <vertex x="-29.005331" y="-33.9079895" z="-17"/>
     <vertex x="-29.3080521" y="-32.653019" z="-17"/>
     <vertex x="-28.6488991" y="-35.1487732" z="-17"/>
     <vertex x="-28.429493" y="-35.8264389" z="-1"/>
     <vertex x="-25.0073643" y="-33.3626289" z="-17"/>
     <vertex x="-24.6520729" y="-34.5099678" z="-17"/>
     <vertex x="-25.3092861" y="-32.2001038" z="-17"/>
     <vertex x="-25.3092861" y="-32.2001038" z="-19.5"/>
     <vertex x="-25.5571976" y="-31.0248795" z="-17"/>
     <vertex x="-25.5571976" y="-31.0248795" z="-19.5"/>
     <vertex x="-29.5564995" y="-31.3861847" z="-17"/>
     <vertex x="-25.7505684" y="-29.8394547" z="-17"/>
     <vertex x="-29.4313545" y="-32.0602531" z="-1"/>
     <vertex x="-29.6555328" y="-30.7798615" z="-1"/>
     <vertex x="-29.7502174" y="-30.1098366" z="20.5"/>
     <vertex x="-29.575861" y="-31.3186989" z="20.5868225"/>
     <vertex x="-29.8240356" y="-29.490963" z="-1"/>
     <vertex x="-29.8888416" y="-28.8263359" z="20.5"/>
     <vertex x="-29.7502174" y="-30.1098366" z="-17"/>
     <vertex x="-29.8888416" y="-28.8263359" z="-17"/>
     <vertex x="-25.8889847" y="-28.6463699" z="-17"/>
     <vertex x="-25.8889847" y="-28.6463699" z="-19.5"/>
     <vertex x="-25.9721546" y="-27.4481621" z="-17"/>
     <vertex x="-25.9721546" y="-27.4481621" z="-19.5"/>
     <vertex x="-29.9721203" y="-27.5380592" z="-17"/>
     <vertex x="-25.999897" y="-26.2473907" z="-17"/>
     <vertex x="-29.9365482" y="-28.1959724" z="-1"/>
     <vertex x="-29.9928551" y="-26.8973236" z="-1"/>
     <vertex x="-29.9721203" y="-27.5380592" z="20.5"/>
     <vertex x="-29.8993912" y="-28.7922134" z="20.5868225"/>
     <vertex x="-29.999897" y="-26.2473907" z="20.5"/>
     <vertex x="-29.9804134" y="-27.5219116" z="20.5868225"/>
     <vertex x="-29.9928551" y="-25.5974579" z="-1"/>
     <vertex x="-29.9721203" y="-24.9567223" z="20.5"/>
     <vertex x="-29.999897" y="-26.2473907" z="-17"/>
     <vertex x="-29.9721203" y="-24.9567223" z="-17"/>
     <vertex x="-25.9721546" y="-25.0466194" z="-17"/>
     <vertex x="-25.9721546" y="-25.0466194" z="-19.5"/>
     <vertex x="-29.8888416" y="-23.6684456" z="-17"/>
     <vertex x="-25.8889847" y="-23.8484116" z="-17"/>
     <vertex x="-29.9365482" y="-24.2988091" z="-1"/>
     <vertex x="-29.8240356" y="-23.0038185" z="-1"/>
     <vertex x="-29.8888416" y="-23.6684456" z="20.5"/>
     <vertex x="-29.8993912" y="-23.7025681" z="20.5868225"/>
     <vertex x="-29.7502174" y="-22.3849449" z="20.5"/>
     <vertex x="-29.7644444" y="-22.4358902" z="20.5868225"/>
     <vertex x="-29.6555328" y="-21.71492" z="-1"/>
     <vertex x="-29.5564995" y="-21.1085968" z="20.5"/>
     <vertex x="-29.7502174" y="-22.3849449" z="-17"/>
     <vertex x="-29.5564995" y="-21.1085968" z="-17"/>
     <vertex x="-25.7505684" y="-22.6553268" z="-17"/>
     <vertex x="-25.7505684" y="-22.6553268" z="-19.5"/>
     <vertex x="-25.5571976" y="-21.469902" z="-17"/>
     <vertex x="-25.5571976" y="-21.469902" z="-19.5"/>
     <vertex x="-29.3080521" y="-19.8417625" z="-17"/>
     <vertex x="-25.3092861" y="-20.2946777" z="-17"/>
     <vertex x="-29.4313545" y="-20.4345284" z="-1"/>
     <vertex x="-29.1519203" y="-19.1650543" z="-1"/>
     <vertex x="-29.3080521" y="-19.8417625" z="20.5"/>
     <vertex x="-29.3339806" y="-19.9254112" z="20.5868225"/>
     <vertex x="-29.005331" y="-18.586792" z="20.5"/>
     <vertex x="-29.0392361" y="-18.6861343" z="20.5868225"/>
     <vertex x="-28.8177586" y="-17.9088707" z="-1"/>
     <vertex x="-28.6488991" y="-17.3460083" z="20.5"/>
     <vertex x="-29.005331" y="-18.586792" z="-17"/>
     <vertex x="-28.6488991" y="-17.3460083" z="-17"/>
     <vertex x="-25.0073643" y="-19.1321526" z="-17"/>
     <vertex x="-25.0073643" y="-19.1321526" z="-19.5"/>
     <vertex x="-24.6520729" y="-17.9848137" z="-17"/>
     <vertex x="-24.6520729" y="-17.9848137" z="-19.5"/>
     <vertex x="-28.2394161" y="-16.1217041" z="-17"/>
     <vertex x="-24.244175" y="-16.8551064" z="-17"/>
     <vertex x="-28.429493" y="-16.6683426" z="-1"/>
     <vertex x="-27.9878521" y="-15.4458008" z="-1"/>
     <vertex x="-28.2394161" y="-16.1217041" z="20.5"/>
     <vertex x="-28.2933826" y="-16.2506676" z="20.5868225"/>
     <vertex x="-27.7776394" y="-14.916153" z="20.5"/>
     <vertex x="-27.8436165" y="-15.0588646" z="20.5868225"/>
     <vertex x="-27.4936695" y="-14.2435379" z="-1"/>
     <vertex x="-27.2644253" y="-13.7315826" z="20.5"/>
     <vertex x="-27.7776394" y="-14.916153" z="-17"/>
     <vertex x="-27.2644253" y="-13.7315826" z="-17"/>
     <vertex x="-23.7845383" y="-15.7454453" z="-17"/>
     <vertex x="-23.7845383" y="-15.7454453" z="-19.5"/>
     <vertex x="-23.2741432" y="-14.6581955" z="-17"/>
     <vertex x="-23.2741432" y="-14.6581955" z="-19.5"/>
     <vertex x="-26.7007236" y="-12.5701904" z="-17"/>
     <vertex x="-22.7140789" y="-13.5956726" z="-17"/>
     <vertex x="-26.9478683" y="-13.0638123" z="-1"/>
     <vertex x="-26.3514767" y="-11.9088326" z="-1"/>
     <vertex x="-26.7007236" y="-12.5701904" z="20.5"/>
     <vertex x="-26.7944546" y="-12.7378578" z="20.5868225"/>
     <vertex x="-26.0875778" y="-11.434124" z="20.5"/>
     <vertex x="-26.1969528" y="-11.6128387" z="20.5868225"/>
     <vertex x="-25.7056122" y="-10.780777" z="-1"/>
     <vertex x="-25.4261246" y="-10.325489" z="20.5"/>
     <vertex x="-26.0875778" y="-11.434124" z="-17"/>
     <vertex x="-25.4261246" y="-10.325489" z="-17"/>
     <vertex x="-22.1055431" y="-12.560154" z="-17"/>
     <vertex x="-22.1055431" y="-12.560154" z="-19.5"/>
     <vertex x="-21.449831" y="-11.5538445" z="-17"/>
     <vertex x="-21.449831" y="-11.5538445" z="-19.5"/>
     <vertex x="-24.7175865" y="-9.24633789" z="-17"/>
     <vertex x="-20.7483444" y="-10.5788879" z="-17"/>
     <vertex x="-25.011488" y="-9.68175507" z="-1"/>
     <vertex x="-24.2704067" y="-8.61383057" z="-1"/>
     <vertex x="-24.7175865" y="-9.24633789" z="20.5"/>
     <vertex x="-24.8614807" y="-9.44389343" z="20.5868225"/>
     <vertex x="-23.9632778" y="-8.19866943" z="20.5"/>
     <vertex x="-24.1259174" y="-8.40387917" z="20.5868225"/>
     <vertex x="-23.4837608" y="-7.57901764" z="-1"/>
     <vertex x="-23.1645947" y="-7.18442154" z="20.5"/>
     <vertex x="-23.9632778" y="-8.19866943" z="-17"/>
     <vertex x="-23.1645947" y="-7.18442154" z="-17"/>
     <vertex x="-20.0025806" y="-9.63737488" z="-17"/>
     <vertex x="-20.0025806" y="-9.63737488" z="-19.5"/>
     <vertex x="-22.3230152" y="-6.20547485" z="-17"/>
     <vertex x="-19.2141285" y="-8.73130417" z="-17"/>
     <vertex x="-22.6530247" y="-6.57925034" z="-1"/>
     <vertex x="-21.7797623" y="-5.61640739" z="-1"/>
     <vertex x="-22.3230152" y="-6.20547485" z="20.5"/>
     <vertex x="-22.5257683" y="-6.42213058" z="20.5868225"/>
     <vertex x="-22.0785618" y="-5.93649292" z="11"/>
     <vertex x="-22.0745678" y="-5.93214417" z="10.8806839"/>
     <vertex x="-22.0745678" y="-5.93214417" z="11.1193161"/>
     <vertex x="-23.8477459" y="-4.16730881" z="11"/>
     <vertex x="-22.0625286" y="-5.91906357" z="11.2403107"/>
     <vertex x="-23.8437386" y="-4.1629734" z="11.1193142"/>
     <vertex x="-22.0423584" y="-5.89720154" z="11.3607445"/>
     <vertex x="-23.8316612" y="-4.14993286" z="11.2403069"/>
     <vertex x="-22.0139713" y="-5.86650467" z="11.4783802"/>
     <vertex x="-23.8114262" y="-4.12813568" z="11.3607407"/>
     <vertex x="-21.9774666" y="-5.82714844" z="11.5910969"/>
     <vertex x="-23.7829494" y="-4.09752846" z="11.4783764"/>
     <vertex x="-21.9337273" y="-5.78017807" z="11.6972618"/>
     <vertex x="-23.746336" y="-4.05828285" z="11.5910931"/>
     <vertex x="-21.8838406" y="-5.72684288" z="11.7953606"/>
     <vertex x="-23.7024727" y="-4.01143646" z="11.697258"/>
     <vertex x="-21.8288918" y="-5.668396" z="11.8838825"/>
     <vertex x="-23.6524506" y="-3.95823479" z="11.7953606"/>
     <vertex x="-21.4400978" y="-5.26364136" z="20.5"/>
     <vertex x="-21.7680454" y="-5.6040535" z="11.9640675"/>
     <vertex x="-21.6640644" y="-5.48396873" z="20.5868225"/>
     <vertex x="-20.763319" y="-4.58322334" z="20.5868225"/>
     <vertex x="-21.6803493" y="-5.4683609" z="20.6710091"/>
     <vertex x="-20.7789268" y="-4.5669384" z="20.6710091"/>
     <vertex x="-22.5427017" y="-6.40722656" z="20.6710091"/>
     <vertex x="-23.34688" y="-7.39601898" z="20.5868225"/>
     <vertex x="-21.7069416" y="-5.442873" z="20.75"/>
     <vertex x="-20.8044147" y="-4.54034615" z="20.75"/>
     <vertex x="-22.5703526" y="-6.38289261" z="20.75"/>
     <vertex x="-23.3644295" y="-7.38184738" z="20.6710091"/>
     <vertex x="-21.7430325" y="-5.40828323" z="20.8213921"/>
     <vertex x="-20.8390045" y="-4.50425529" z="20.8213921"/>
     <vertex x="-22.6078777" y="-6.34986496" z="20.8213921"/>
     <vertex x="-23.3930874" y="-7.35870743" z="20.75"/>
     <vertex x="-21.7875252" y="-5.36564064" z="20.8830223"/>
     <vertex x="-20.8816471" y="-4.45976257" z="20.8830223"/>
     <vertex x="-22.6541405" y="-6.30914879" z="20.8830223"/>
     <vertex x="-23.431982" y="-7.32730293" z="20.8213921"/>
     <vertex x="-21.8390694" y="-5.31624031" z="20.9330139"/>
     <vertex x="-20.9310474" y="-4.40821838" z="20.9330139"/>
     <vertex x="-22.7077351" y="-6.26198006" z="20.9330139"/>
     <vertex x="-23.4799309" y="-7.28858757" z="20.8830223"/>
     <vertex x="-21.8960953" y="-5.26158333" z="20.9698448"/>
     <vertex x="-20.9857044" y="-4.35119247" z="20.9698448"/>
     <vertex x="-22.7670307" y="-6.20979309" z="20.9698448"/>
     <vertex x="-23.5354786" y="-7.24373627" z="20.9330139"/>
     <vertex x="-21.9568748" y="-5.2033329" z="20.9924049"/>
     <vertex x="-21.0439548" y="-4.2904129" z="20.9924049"/>
     <vertex x="-22.830225" y="-6.1541748" z="20.9924049"/>
     <vertex x="-23.5969353" y="-7.19411278" z="20.9698448"/>
     <vertex x="-22.7961941" y="-5.98464584" z="21"/>
     <vertex x="-23.6411953" y="-6.97723198" z="21"/>
     <vertex x="-21.9095516" y="-5.02907372" z="21"/>
     <vertex x="-23.900835" y="-4.22478485" z="21"/>
     <vertex x="-24.7962532" y="-5.23809052" z="21"/>
     <vertex x="-22.9640388" y="-3.24960518" z="21"/>
     <vertex x="-20.9828873" y="-4.11225891" z="21"/>
     <vertex x="-23.551609" y="-3.85206795" z="15.169426"/>
     <vertex x="-23.8322067" y="-4.15074348" z="15.0682678"/>
     <vertex x="-23.2660961" y="-3.55543709" z="15.2299042"/>
     <vertex x="-22.9808674" y="-3.26642036" z="15.25"/>
     <vertex x="-24.2587166" y="-3.14496231" z="15.169426"/>
     <vertex x="-23.9732037" y="-2.84833145" z="15.2299042"/>
     <vertex x="-24.5393143" y="-3.44363594" z="15.0682678"/>
     <vertex x="-24.3417797" y="-3.23239326" z="14.1111107"/>
     <vertex x="-24.8097973" y="-3.73878479" z="14.9261322"/>
     <vertex x="-24.7491398" y="-3.67196465" z="13.8629704"/>
     <vertex x="-24.1026897" y="-4.44589233" z="14.9261322"/>
     <vertex x="-25.0654831" y="-4.02492714" z="14.743721"/>
     <vertex x="-24.3583755" y="-4.73203278" z="14.743721"/>
     <vertex x="-25.3033257" y="-4.29729843" z="14.5256748"/>
     <vertex x="-25.2554512" y="-4.24184036" z="13.2980938"/>
     <vertex x="-24.59622" y="-5.00440598" z="14.5256748"/>
     <vertex x="-25.520586" y="-4.55141258" z="14.2776241"/>
     <vertex x="-24.8134785" y="-5.25852013" z="14.2776241"/>
     <vertex x="-25.0074158" y="-5.48988724" z="14.0051918"/>
     <vertex x="-25.7145233" y="-4.78277969" z="14.0051918"/>
     <vertex x="-25.6230507" y="-4.6730938" z="12.5371151"/>
     <vertex x="-25.8884277" y="-4.99414825" z="13.7044563"/>
     <vertex x="-25.7823505" y="-4.86471367" z="11.9382477"/>
     <vertex x="-25.1813202" y="-5.7012558" z="13.7044563"/>
     <vertex x="-26.0453491" y="-5.18801689" z="13.3711452"/>
     <vertex x="-25.6487446" y="-6.28776741" z="21"/>
     <vertex x="-25.3382435" y="-5.89512444" z="13.3711452"/>
     <vertex x="-24.4430122" y="-8.00502014" z="21"/>
     <vertex x="-26.4568348" y="-7.37199783" z="21"/>
     <vertex x="-23.6624355" y="-7.14122581" z="20.9924049"/>
     <vertex x="-24.4520035" y="-8.16270828" z="20.9924049"/>
     <vertex x="-24.3843174" y="-8.21276665" z="20.9698448"/>
     <vertex x="-24.3208103" y="-8.25973701" z="20.9330139"/>
     <vertex x="-25.127758" y="-9.26392365" z="20.9698448"/>
     <vertex x="-25.0623131" y="-9.30815125" z="20.9330139"/>
     <vertex x="-25.197506" y="-9.21678162" z="20.9924049"/>
     <vertex x="-25.8259163" y="-10.3456802" z="20.9698448"/>
     <vertex x="-25.2001801" y="-9.06613159" z="21"/>
     <vertex x="-25.911314" y="-10.1586227" z="21"/>
     <vertex x="-27.21912" y="-8.48890686" z="21"/>
     <vertex x="-27.1394806" y="-8.36743164" z="0.25"/>
     <vertex x="-27.8597679" y="-9.51187134" z="0.25"/>
     <vertex x="-26.3722095" y="-7.25394249" z="0.25"/>
     <vertex x="-25.7887306" y="-6.46896553" z="11"/>
     <vertex x="-26.5438118" y="-7.49450874" z="-20.5"/>
     <vertex x="-27.2944393" y="-8.60488892" z="-20.5"/>
     <vertex x="-25.7480392" y="-6.41602325" z="-20.5"/>
     <vertex x="-25.5592842" y="-6.17333412" z="0.25"/>
     <vertex x="-25.9652977" y="-6.71397591" z="-20.5868244"/>
     <vertex x="-25.1302605" y="-5.65076256" z="-20.5868244"/>
     <vertex x="-26.7553825" y="-7.81100464" z="-20.5868244"/>
     <vertex x="-25.9472713" y="-6.72753716" z="-20.6710091"/>
     <vertex x="-27.4991493" y="-8.93994904" z="-20.5868244"/>
     <vertex x="-26.7368069" y="-7.82380486" z="-20.6710091"/>
     <vertex x="-27.9986477" y="-9.74526978" z="-20.5"/>
     <vertex x="-28.1953087" y="-10.0988617" z="-20.5868244"/>
     <vertex x="-28.531826" y="-10.6852875" z="0.25"/>
     <vertex x="-28.6552372" y="-10.9137192" z="-20.5"/>
     <vertex x="-27.9342861" y="-9.63655472" z="21"/>
     <vertex x="-28.6010933" y="-10.8129616" z="21"/>
     <vertex x="-26.5751171" y="-11.2805061" z="21"/>
     <vertex x="-25.8976021" y="-10.3015404" z="20.9924049"/>
     <vertex x="-26.5510292" y="-11.4150391" z="20.9924049"/>
     <vertex x="-26.4775333" y="-11.4560966" z="20.9698448"/>
     <vertex x="-26.4085732" y="-11.4946175" z="20.9330139"/>
     <vertex x="-27.0814362" y="-12.5931664" z="20.9698448"/>
     <vertex x="-27.0109043" y="-12.628727" z="20.9330139"/>
     <vertex x="-27.1566086" y="-12.5552673" z="20.9924049"/>
     <vertex x="-27.6365376" y="-13.7548409" z="20.9698448"/>
     <vertex x="-27.1903763" y="-12.4297256" z="21"/>
     <vertex x="-27.7559681" y="-13.6041908" z="21"/>
     <vertex x="-29.2183838" y="-12.0160866" z="21"/>
     <vertex x="-29.1544895" y="-11.885643" z="0.25"/>
     <vertex x="-29.7266808" y="-13.1108627" z="0.25"/>
     <vertex x="-29.263092" y="-12.1082458" z="-20.5"/>
     <vertex x="-28.842659" y="-11.2857246" z="-20.5868244"/>
     <vertex x="-29.4400749" y="-12.4984894" z="-20.5868244"/>
     <vertex x="-28.8226337" y="-11.2961121" z="-20.6710091"/>
     <vertex x="-29.8211784" y="-13.3268204" z="-20.5"/>
     <vertex x="-29.9865246" y="-13.7350578" z="-20.5868244"/>
     <vertex x="-30.2474079" y="-14.3588219" z="0.25"/>
     <vertex x="-30.3285465" y="-14.5673676" z="-20.5"/>
     <vertex x="-29.7850933" y="-13.2438507" z="21"/>
     <vertex x="-30.3002396" y="-14.4941254" z="21"/>
     <vertex x="-28.2708588" y="-14.8017464" z="21"/>
     <vertex x="-27.7132492" y="-13.7201653" z="20.9924049"/>
     <vertex x="-28.2199497" y="-14.9076424" z="20.9924049"/>
     <vertex x="-28.1418343" y="-14.9390297" z="20.9698448"/>
     <vertex x="-28.0685406" y="-14.968483" z="20.9330139"/>
     <vertex x="-28.5964184" y="-16.1435966" z="20.9698448"/>
     <vertex x="-28.5219402" y="-16.1699142" z="20.9330139"/>
     <vertex x="-28.6757946" y="-16.115551" z="20.9924049"/>
     <vertex x="-28.7341061" y="-16.0202103" z="21"/>
     <vertex x="-28.9994678" y="-17.3663712" z="20.9698448"/>
     <vertex x="-29.0799637" y="-17.3417206" z="20.9924049"/>
     <vertex x="-28.9239407" y="-17.3895035" z="20.9330139"/>
     <vertex x="-29.273819" y="-18.6250534" z="20.9330139"/>
     <vertex x="-28.8556767" y="-17.410408" z="20.8830223"/>
     <vertex x="-29.2047291" y="-18.6430435" z="20.8830223"/>
     <vertex x="-28.4546242" y="-16.1936951" z="20.8830223"/>
     <vertex x="-28.7967491" y="-17.4284515" z="20.8213921"/>
     <vertex x="-28.0022945" y="-14.9951019" z="20.8830223"/>
     <vertex x="-28.3965168" y="-16.2142258" z="20.8213921"/>
     <vertex x="-27.564558" y="-13.7873764" z="20.9330139"/>
     <vertex x="-27.4995022" y="-13.8167839" z="20.8830223"/>
     <vertex x="-26.947155" y="-12.6608696" z="20.8830223"/>
     <vertex x="-27.443346" y="-13.8421707" z="20.8213921"/>
     <vertex x="-26.3462467" y="-11.529438" z="20.8830223"/>
     <vertex x="-26.8921261" y="-12.6886139" z="20.8213921"/>
     <vertex x="-25.7586536" y="-10.3870964" z="20.9330139"/>
     <vertex x="-25.6978588" y="-10.42453" z="20.8830223"/>
     <vertex x="-25.0031643" y="-9.34813309" z="20.8830223"/>
     <vertex x="-25.6453819" y="-10.4568405" z="20.8213921"/>
     <vertex x="-24.2634106" y="-8.30219078" z="20.8830223"/>
     <vertex x="-24.9521046" y="-9.38264465" z="20.8213921"/>
     <vertex x="-24.2138615" y="-8.33883667" z="20.8213921"/>
     <vertex x="-24.1736679" y="-8.3685627" z="20.75"/>
     <vertex x="-24.9106865" y="-9.4106369" z="20.75"/>
     <vertex x="-24.1440544" y="-8.39046478" z="20.6710091"/>
     <vertex x="-24.8801689" y="-9.43125916" z="20.6710091"/>
     <vertex x="-25.5522404" y="-10.5141907" z="20.5868225"/>
     <vertex x="-25.5714474" y="-10.5023613" z="20.6710091"/>
     <vertex x="-25.6028137" y="-10.4830513" z="20.75"/>
     <vertex x="-26.2166443" y="-11.6018372" z="20.6710091"/>
     <vertex x="-26.2488022" y="-11.5838737" z="20.75"/>
     <vertex x="-26.2924442" y="-11.559494" z="20.8213921"/>
     <vertex x="-26.8474865" y="-12.7111206" z="20.75"/>
     <vertex x="-27.3977928" y="-13.8627625" z="20.75"/>
     <vertex x="-27.3642292" y="-13.8779335" z="20.6710091"/>
     <vertex x="-27.8987255" y="-15.0367203" z="20.75"/>
     <vertex x="-27.8645477" y="-15.0504532" z="20.6710091"/>
     <vertex x="-27.9451103" y="-15.0180817" z="20.8213921"/>
     <vertex x="-28.3493805" y="-16.2308807" z="20.75"/>
     <vertex x="-28.748951" y="-17.4430923" z="20.75"/>
     <vertex x="-28.7137318" y="-17.4538765" z="20.6710091"/>
     <vertex x="-29.0967121" y="-18.6711693" z="20.75"/>
     <vertex x="-29.0610657" y="-18.6804504" z="20.6710091"/>
     <vertex x="-29.1450882" y="-18.6585732" z="20.8213921"/>
     <vertex x="-29.3920383" y="-19.912899" z="20.75"/>
     <vertex x="-29.4409065" y="-19.9023666" z="20.8213921"/>
     <vertex x="-29.501152" y="-19.8893852" z="20.8830223"/>
     <vertex x="-29.68367" y="-21.1575966" z="20.8213921"/>
     <vertex x="-29.6343975" y="-21.1660461" z="20.75"/>
     <vertex x="-29.7444115" y="-21.1471825" z="20.8830223"/>
     <vertex x="-29.5709438" y="-19.8743439" z="20.9330139"/>
     <vertex x="-29.8729401" y="-22.4219971" z="20.8213921"/>
     <vertex x="-29.8233547" y="-22.4283485" z="20.75"/>
     <vertex x="-29.9340687" y="-22.4141693" z="20.8830223"/>
     <vertex x="-29.8147774" y="-21.1351166" z="20.9330139"/>
     <vertex x="-30.0083771" y="-23.6932907" z="20.8213921"/>
     <vertex x="-29.9585686" y="-23.6975327" z="20.75"/>
     <vertex x="-30.0697842" y="-23.6880646" z="20.8830223"/>
     <vertex x="-30.0048847" y="-22.4051018" z="20.9330139"/>
     <vertex x="-30.1511059" y="-24.9617386" z="20.8830223"/>
     <vertex x="-30.0895748" y="-24.9653282" z="20.8213921"/>
     <vertex x="-30.222393" y="-24.9577255" z="20.9330139"/>
     <vertex x="-30.1409206" y="-23.6820107" z="20.9330139"/>
     <vertex x="-30.249897" y="-26.2473907" z="20.9330139"/>
     <vertex x="-30.178503" y="-26.2473907" z="20.8830223"/>
     <vertex x="-30.328886" y="-26.2473907" z="20.9698448"/>
     <vertex x="-30.3012695" y="-24.9533844" z="20.9698448"/>
     <vertex x="-30.222393" y="-27.537056" z="20.9330139"/>
     <vertex x="-30.3012695" y="-27.5413971" z="20.9698448"/>
     <vertex x="-30.1511059" y="-27.5330429" z="20.8830223"/>
     <vertex x="-30.0697842" y="-28.8067169" z="20.8830223"/>
     <vertex x="-30.0895748" y="-27.5294533" z="20.8213921"/>
     <vertex x="-30.0083771" y="-28.8014908" z="20.8213921"/>
     <vertex x="-30.1168747" y="-26.2473907" z="20.8213921"/>
     <vertex x="-30.039669" y="-27.5263634" z="20.75"/>
     <vertex x="-30.039669" y="-24.9684181" z="20.75"/>
     <vertex x="-30.066885" y="-26.2473907" z="20.75"/>
     <vertex x="-29.9218674" y="-23.7006569" z="20.6710091"/>
     <vertex x="-30.0029106" y="-24.9709511" z="20.6710091"/>
     <vertex x="-29.7868195" y="-22.4330254" z="20.6710091"/>
     <vertex x="-29.5980949" y="-21.1722717" z="20.6710091"/>
     <vertex x="-29.3560314" y="-19.9206619" z="20.6710091"/>
     <vertex x="-29.575861" y="-21.1760826" z="20.5868225"/>
     <vertex x="-28.6921616" y="-17.4604836" z="20.5868225"/>
     <vertex x="-28.3146515" y="-16.2431526" z="20.6710091"/>
     <vertex x="-27.3436737" y="-13.8872223" z="20.5868225"/>
     <vertex x="-26.8145981" y="-12.7277031" z="20.6710091"/>
     <vertex x="-29.9804134" y="-24.9728699" z="20.5868225"/>
     <vertex x="-30.0300503" y="-26.2473907" z="20.6710091"/>
     <vertex x="-30.007494" y="-26.2473907" z="20.5868225"/>
     <vertex x="-30.0029106" y="-27.5238304" z="20.6710091"/>
     <vertex x="-29.9218674" y="-28.7941246" z="20.6710091"/>
     <vertex x="-29.7644444" y="-30.0588913" z="20.5868225"/>
     <vertex x="-29.9585686" y="-28.7972488" z="20.75"/>
     <vertex x="-29.7868195" y="-30.0617561" z="20.6710091"/>
     <vertex x="-29.8233547" y="-30.066433" z="20.75"/>
     <vertex x="-29.8729401" y="-30.0727844" z="20.8213921"/>
     <vertex x="-29.5980949" y="-31.3225098" z="20.6710091"/>
     <vertex x="-29.6343975" y="-31.3287354" z="20.75"/>
     <vertex x="-29.3339806" y="-32.5693703" z="20.5868225"/>
     <vertex x="-29.3560314" y="-32.5741196" z="20.6710091"/>
     <vertex x="-29.0392361" y="-33.8086472" z="20.5868225"/>
     <vertex x="-29.005331" y="-33.9079895" z="20.5"/>
     <vertex x="-29.0610657" y="-33.8143311" z="20.6710091"/>
     <vertex x="-28.6921616" y="-35.0342979" z="20.5868225"/>
     <vertex x="-29.3920383" y="-32.5818825" z="20.75"/>
     <vertex x="-29.0967121" y="-33.8236122" z="20.75"/>
     <vertex x="-29.68367" y="-31.3371849" z="20.8213921"/>
     <vertex x="-29.4409065" y="-32.5924149" z="20.8213921"/>
     <vertex x="-29.9340687" y="-30.0806122" z="20.8830223"/>
     <vertex x="-29.7444115" y="-31.347599" z="20.8830223"/>
     <vertex x="-30.1409206" y="-28.8127708" z="20.9330139"/>
     <vertex x="-30.0048847" y="-30.0896797" z="20.9330139"/>
     <vertex x="-30.2196255" y="-28.8194695" z="20.9698448"/>
     <vertex x="-30.3853378" y="-27.5459633" z="20.9924049"/>
     <vertex x="-30.3035088" y="-28.8266068" z="20.9924049"/>
     <vertex x="-30.4130726" y="-26.2473907" z="20.9924049"/>
     <vertex x="-30.499897" y="-26.2473907" z="21"/>
     <vertex x="-30.3853378" y="-24.9488182" z="20.9924049"/>
     <vertex x="-30.2196255" y="-23.675312" z="20.9698448"/>
     <vertex x="-30.4720402" y="-24.9441338" z="21"/>
     <vertex x="-30.3035088" y="-23.6681747" z="20.9924049"/>
     <vertex x="-32.4774818" y="-25.0405807" z="21"/>
     <vertex x="-32.4995728" y="-26.392643" z="21"/>
     <vertex x="-32.3991699" y="-23.6906052" z="21"/>
     <vertex x="-30.3885212" y="-23.6432571" z="21"/>
     <vertex x="-32.4717636" y="-24.8954391" z="0.25"/>
     <vertex x="-32.499897" y="-26.2473907" z="0.25"/>
     <vertex x="-32.3874207" y="-23.5458298" z="0.25"/>
     <vertex x="-32.2647667" y="-22.3450584" z="21"/>
     <vertex x="-32.3987617" y="-23.6854591" z="-20.5"/>
     <vertex x="-32.4768448" y="-25.0234756" z="-20.5"/>
     <vertex x="-32.265583" y="-22.3518028" z="-20.5"/>
     <vertex x="-32.2470016" y="-22.2008972" z="0.25"/>
     <vertex x="-32.3166504" y="-22.8734207" z="-20.5868244"/>
     <vertex x="-32.1483269" y="-21.5320129" z="-20.5868244"/>
     <vertex x="-32.4290314" y="-24.2206688" z="-20.5868244"/>
     <vertex x="-32.2942162" y="-22.8757629" z="-20.6710091"/>
     <vertex x="-32.4852676" y="-25.5714264" z="-20.5868244"/>
     <vertex x="-32.406517" y="-24.2220764" z="-20.6710091"/>
     <vertex x="-32.499691" y="-26.363575" z="-20.5"/>
     <vertex x="-32.4852676" y="-26.9233551" z="-20.5868244"/>
     <vertex x="-32.4717636" y="-27.5993423" z="0.25"/>
     <vertex x="-32.4672623" y="-27.7034721" z="-20.5"/>
     <vertex x="-32.4653969" y="-27.7444534" z="21"/>
     <vertex x="-32.3874207" y="-28.9489517" z="0.25"/>
     <vertex x="-30.4720402" y="-27.5506477" z="21"/>
     <vertex x="-30.3885212" y="-28.8515244" z="21"/>
     <vertex x="-30.1667385" y="-30.110405" z="20.9924049"/>
     <vertex x="-30.2494926" y="-30.147644" z="21"/>
     <vertex x="-30.0832348" y="-30.0997124" z="20.9698448"/>
     <vertex x="-29.8926315" y="-31.3730164" z="20.9698448"/>
     <vertex x="-29.8147774" y="-31.3596649" z="20.9330139"/>
     <vertex x="-29.501152" y="-32.6053963" z="20.8830223"/>
     <vertex x="-29.5709438" y="-32.6204376" z="20.9330139"/>
     <vertex x="-29.1450882" y="-33.8362083" z="20.8213921"/>
     <vertex x="-29.2047291" y="-33.851738" z="20.8830223"/>
     <vertex x="-28.748951" y="-35.0516891" z="20.75"/>
     <vertex x="-28.7967491" y="-35.06633" z="20.8213921"/>
     <vertex x="-28.7137318" y="-35.040905" z="20.6710091"/>
     <vertex x="-28.3146515" y="-36.2516289" z="20.6710091"/>
     <vertex x="-28.2933826" y="-36.2441139" z="20.5868225"/>
     <vertex x="-28.6488991" y="-35.1487732" z="20.5"/>
     <vertex x="-28.2394161" y="-36.3730774" z="20.5"/>
     <vertex x="-28.850174" y="-34.473053" z="12.1548386"/>
     <vertex x="-28.8821964" y="-34.359848" z="12.1966171"/>
     <vertex x="-28.8190536" y="-34.5814095" z="12.1011982"/>
     <vertex x="-28.7893696" y="-34.6833649" z="12.037056"/>
     <vertex x="-29.3021088" y="-34.7108421" z="12.1011982"/>
     <vertex x="-29.2724628" y="-34.812809" z="12.037056"/>
     <vertex x="-29.3331966" y="-34.602478" z="12.1548386"/>
     <vertex x="-29.3021088" y="-34.7108421" z="9.8988018"/>
     <vertex x="-29.3651943" y="-34.4892693" z="12.1966171"/>
     <vertex x="-29.3331966" y="-34.602478" z="9.84516144"/>
     <vertex x="-28.9145222" y="-34.2438278" z="12.2263393"/>
     <vertex x="-29.397501" y="-34.3732414" z="12.2263393"/>
     <vertex x="-28.9465485" y="-34.1271477" z="12.2441006"/>
     <vertex x="-28.9776726" y="-34.0119629" z="12.25"/>
     <vertex x="-29.4295158" y="-34.2565575" z="12.2441006"/>
     <vertex x="-29.397501" y="-34.3732414" z="9.77366066"/>
     <vertex x="-29.4606342" y="-34.1413727" z="12.25"/>
     <vertex x="-29.4295158" y="-34.2565575" z="9.75589943"/>
     <vertex x="-29.4912777" y="-34.0260582" z="12.2441006"/>
     <vertex x="-29.4606342" y="-34.1413727" z="9.75"/>
     <vertex x="-29.0083103" y="-33.8966484" z="12.2441006"/>
     <vertex x="-29.5218945" y="-33.9090004" z="12.2263393"/>
     <vertex x="-29.0389156" y="-33.7795868" z="12.2263393"/>
     <vertex x="-29.0689316" y="-33.6629448" z="12.1966171"/>
     <vertex x="-29.5519295" y="-33.792366" z="12.1966171"/>
     <vertex x="-29.5808239" y="-33.6783218" z="12.1548386"/>
     <vertex x="-29.0978012" y="-33.5488968" z="12.1548386"/>
     <vertex x="-29.6080837" y="-33.5689316" z="12.1011982"/>
     <vertex x="-29.1250286" y="-33.4394989" z="12.1011982"/>
     <vertex x="-29.1502991" y="-33.3363609" z="12.037056"/>
     <vertex x="-29.6333904" y="-33.4658051" z="12.037056"/>
     <vertex x="-29.6564655" y="-33.3704262" z="11.9640675"/>
     <vertex x="-29.173336" y="-33.2409706" z="11.9640675"/>
     <vertex x="-29.6770267" y="-33.2842903" z="11.8838825"/>
     <vertex x="-29.1938572" y="-33.1548233" z="11.8838825"/>
     <vertex x="-29.2122211" y="-33.0767326" z="11.7953606"/>
     <vertex x="-29.6954288" y="-33.2062073" z="11.7953606"/>
     <vertex x="-29.7120056" y="-33.1350861" z="11.6972599"/>
     <vertex x="-29.2287579" y="-33.0056" z="11.6972618"/>
     <vertex x="-29.7264347" y="-33.0725479" z="11.591095"/>
     <vertex x="-29.2431526" y="-32.9430542" z="11.5910969"/>
     <vertex x="-29.2550888" y="-32.8907166" z="11.4783802"/>
     <vertex x="-29.7384033" y="-33.0202217" z="11.4783783"/>
     <vertex x="-28.9145222" y="-34.2438278" z="9.77366066"/>
     <vertex x="-29.3651943" y="-34.4892693" z="9.80338287"/>
     <vertex x="-28.8821964" y="-34.359848" z="9.80338287"/>
     <vertex x="-28.850174" y="-34.473053" z="9.84516144"/>
     <vertex x="-28.8190536" y="-34.5814095" z="9.8988018"/>
     <vertex x="-28.7893696" y="-34.6833649" z="9.96294403"/>
     <vertex x="-29.2724628" y="-34.812809" z="9.96294403"/>
     <vertex x="-28.7616272" y="-34.7774925" z="10.0359325"/>
     <vertex x="-29.2447567" y="-34.9069443" z="10.0359325"/>
     <vertex x="-28.7363262" y="-34.8623581" z="10.1161175"/>
     <vertex x="-29.2194958" y="-34.9918213" z="10.1161175"/>
     <vertex x="-28.7131844" y="-34.939167" z="10.2046394"/>
     <vertex x="-29.1963921" y="-35.0686417" z="10.2046394"/>
     <vertex x="-28.6919384" y="-35.0090408" z="10.3027382"/>
     <vertex x="-29.1751862" y="-35.1385269" z="10.3027401"/>
     <vertex x="-28.67313" y="-35.0704041" z="10.4089031"/>
     <vertex x="-29.156414" y="-35.1998978" z="10.408905"/>
     <vertex x="-28.657299" y="-35.1216965" z="10.5216198"/>
     <vertex x="-29.1406155" y="-35.2511978" z="10.5216217"/>
     <vertex x="-28.6449089" y="-35.1616287" z="10.6392555"/>
     <vertex x="-29.1282501" y="-35.2911377" z="10.6392555"/>
     <vertex x="-28.6360607" y="-35.1900253" z="10.7596893"/>
     <vertex x="-29.119421" y="-35.3195419" z="10.7596912"/>
     <vertex x="-28.6307526" y="-35.2069931" z="10.8806839"/>
     <vertex x="-29.1141243" y="-35.3365135" z="10.8806858"/>
     <vertex x="-28.6289825" y="-35.2126274" z="11"/>
     <vertex x="-29.1123581" y="-35.3421478" z="11"/>
     <vertex x="-27.9878521" y="-37.0489807" z="-1"/>
     <vertex x="-27.7776394" y="-37.5786285" z="20.5"/>
     <vertex x="-28.2394161" y="-36.3730774" z="-17"/>
     <vertex x="-27.7776394" y="-37.5786285" z="-17"/>
     <vertex x="-27.4936695" y="-38.2512436" z="-1"/>
     <vertex x="-24.244175" y="-35.6396751" z="-17"/>
     <vertex x="-23.7845383" y="-36.7493362" z="-17"/>
     <vertex x="-24.6520729" y="-34.5099678" z="-19.5"/>
     <vertex x="-25.0073643" y="-33.3626289" z="-19.5"/>
     <vertex x="-24.244175" y="-35.6396751" z="-19.5"/>
     <vertex x="-24.4315205" y="-35.2073746" z="-19.7604713"/>
     <vertex x="-24.0143814" y="-36.2718658" z="-19.7604713"/>
     <vertex x="-24.8015003" y="-34.1255875" z="-19.7604713"/>
     <vertex x="-24.4950562" y="-35.2306747" z="-20.013031"/>
     <vertex x="-24.0768299" y="-36.2979355" z="-20.013031"/>
     <vertex x="-24.8659973" y="-34.1460724" z="-20.013031"/>
     <vertex x="-25.1236076" y="-33.0285912" z="-19.7604713"/>
     <vertex x="-24.5987988" y="-35.2687225" z="-20.25"/>
     <vertex x="-24.1788044" y="-36.3404999" z="-20.25"/>
     <vertex x="-24.9713135" y="-34.1795273" z="-20.25"/>
     <vertex x="-25.188942" y="-33.0462265" z="-20.013031"/>
     <vertex x="-24.7396011" y="-35.3203583" z="-20.4641819"/>
     <vertex x="-24.3172016" y="-36.3982735" z="-20.4641819"/>
     <vertex x="-25.1142464" y="-34.2249298" z="-20.4641819"/>
     <vertex x="-25.2956257" y="-33.0750198" z="-20.25"/>
     <vertex x="-24.9131813" y="-35.3840179" z="-20.6490669"/>
     <vertex x="-24.4878178" y="-36.4694939" z="-20.6490669"/>
     <vertex x="-25.2904568" y="-34.2809029" z="-20.6490669"/>
     <vertex x="-25.4404144" y="-33.1141014" z="-20.4641819"/>
     <vertex x="-25.1142673" y="-35.4577637" z="-20.7990379"/>
     <vertex x="-24.6854706" y="-36.552002" z="-20.7990379"/>
     <vertex x="-25.4945869" y="-34.3457413" z="-20.7990379"/>
     <vertex x="-25.6189137" y="-33.162281" z="-20.6490669"/>
     <vertex x="-25.3367462" y="-35.5393524" z="-20.9095383"/>
     <vertex x="-24.9041519" y="-36.6432877" z="-20.9095383"/>
     <vertex x="-25.7204361" y="-34.4174843" z="-20.9095383"/>
     <vertex x="-25.825695" y="-33.2180939" z="-20.7990379"/>
     <vertex x="-25.5738621" y="-35.6263123" z="-20.977211"/>
     <vertex x="-25.1372185" y="-36.7405777" z="-20.977211"/>
     <vertex x="-25.9611416" y="-34.4939423" z="-20.977211"/>
     <vertex x="-26.0544777" y="-33.2798462" z="-20.9095383"/>
     <vertex x="-25.934618" y="-35.3928947" z="-21"/>
     <vertex x="-25.4948654" y="-36.5554733" z="-21"/>
     <vertex x="-26.3213882" y="-34.2116318" z="-21"/>
     <vertex x="-29.6622925" y="-38.2533188" z="-21"/>
     <vertex x="-26.2983093" y="-33.3456573" z="-20.977211"/>
     <vertex x="-26.6543846" y="-33.0140953" z="-21"/>
     <vertex x="-26.3382263" y="-32.1286316" z="-20.9095383"/>
     <vertex x="-26.584713" y="-32.18367" z="-20.977211"/>
     <vertex x="-26.1069527" y="-32.0769882" z="-20.7990379"/>
     <vertex x="-26.3378162" y="-30.9246292" z="-20.7990379"/>
     <vertex x="-25.8979187" y="-32.0303116" z="-20.6490669"/>
     <vertex x="-26.1269341" y="-30.8871803" z="-20.6490669"/>
     <vertex x="-25.7174759" y="-31.9900208" z="-20.4641819"/>
     <vertex x="-25.9448967" y="-30.8548508" z="-20.4641819"/>
     <vertex x="-25.5711098" y="-31.9573364" z="-20.25"/>
     <vertex x="-25.7972355" y="-30.8286285" z="-20.25"/>
     <vertex x="-25.4632645" y="-31.9332542" z="-20.013031"/>
     <vertex x="-25.6884365" y="-30.8093071" z="-20.013031"/>
     <vertex x="-25.3972187" y="-31.9185066" z="-19.7604713"/>
     <vertex x="-25.6218071" y="-30.7974777" z="-19.7604713"/>
     <vertex x="-25.7505684" y="-29.8394547" z="-19.5"/>
     <vertex x="-25.796936" y="-29.6676636" z="-19.7604713"/>
     <vertex x="-25.8640232" y="-29.6765556" z="-20.013031"/>
     <vertex x="-25.9222717" y="-28.5312462" z="-19.7604713"/>
     <vertex x="-25.9735641" y="-29.6910782" z="-20.25"/>
     <vertex x="-25.9896832" y="-28.5371857" z="-20.013031"/>
     <vertex x="-26.1222343" y="-29.7107925" z="-20.4641819"/>
     <vertex x="-26.0997581" y="-28.5468826" z="-20.25"/>
     <vertex x="-26.3055172" y="-29.7350922" z="-20.6490669"/>
     <vertex x="-26.2491512" y="-28.5600433" z="-20.4641819"/>
     <vertex x="-26.4333229" y="-28.5762711" z="-20.6490669"/>
     <vertex x="-26.1755714" y="-27.3982468" z="-20.25"/>
     <vertex x="-26.3253975" y="-27.4048347" z="-20.4641819"/>
     <vertex x="-26.0651779" y="-27.3933945" z="-20.013031"/>
     <vertex x="-26.0903587" y="-26.2473907" z="-20.013031"/>
     <vertex x="-25.99757" y="-27.3904228" z="-19.7604713"/>
     <vertex x="-26.022686" y="-26.2473907" z="-19.7604713"/>
     <vertex x="-25.999897" y="-26.2473907" z="-19.5"/>
     <vertex x="-25.99757" y="-25.1043587" z="-19.7604713"/>
     <vertex x="-26.0651779" y="-25.101387" z="-20.013031"/>
     <vertex x="-26.2008591" y="-26.2473907" z="-20.25"/>
     <vertex x="-25.9222717" y="-23.9635353" z="-19.7604713"/>
     <vertex x="-25.9896832" y="-23.9575958" z="-20.013031"/>
     <vertex x="-25.8889847" y="-23.8484116" z="-19.5"/>
     <vertex x="-25.796936" y="-22.8271179" z="-19.7604713"/>
     <vertex x="-25.6218071" y="-21.6973038" z="-19.7604713"/>
     <vertex x="-25.8640232" y="-22.8182259" z="-20.013031"/>
     <vertex x="-25.6884365" y="-21.6854744" z="-20.013031"/>
     <vertex x="-25.9735641" y="-22.8037033" z="-20.25"/>
     <vertex x="-25.3972187" y="-20.5762749" z="-19.7604713"/>
     <vertex x="-25.4632645" y="-20.5615273" z="-20.013031"/>
     <vertex x="-25.3092861" y="-20.2946777" z="-19.5"/>
     <vertex x="-25.1236076" y="-19.4661903" z="-19.7604713"/>
     <vertex x="-24.8015003" y="-18.369194" z="-19.7604713"/>
     <vertex x="-25.188942" y="-19.448555" z="-20.013031"/>
     <vertex x="-24.8659973" y="-18.3487091" z="-20.013031"/>
     <vertex x="-25.2956257" y="-19.4197617" z="-20.25"/>
     <vertex x="-24.4315205" y="-17.2874069" z="-19.7604713"/>
     <vertex x="-24.4950562" y="-17.2641068" z="-20.013031"/>
     <vertex x="-24.244175" y="-16.8551064" z="-19.5"/>
     <vertex x="-24.0143814" y="-16.2229156" z="-19.7604713"/>
     <vertex x="-23.5508862" y="-15.1777725" z="-19.7604713"/>
     <vertex x="-24.0768299" y="-16.196846" z="-20.013031"/>
     <vertex x="-23.6121311" y="-15.1489868" z="-20.013031"/>
     <vertex x="-24.1788044" y="-16.1542816" z="-20.25"/>
     <vertex x="-23.0419312" y="-14.1539993" z="-19.7604713"/>
     <vertex x="-23.1018524" y="-14.122551" z="-20.013031"/>
     <vertex x="-22.7140789" y="-13.5956726" z="-19.5"/>
     <vertex x="-22.4885006" y="-13.1535645" z="-19.7604713"/>
     <vertex x="-21.8916588" y="-12.1784096" z="-19.7604713"/>
     <vertex x="-22.5469818" y="-13.1195145" z="-20.013031"/>
     <vertex x="-21.9485893" y="-12.1418228" z="-20.013031"/>
     <vertex x="-22.6424751" y="-13.0639153" z="-20.25"/>
     <vertex x="-21.2525616" y="-11.2304077" z="-19.7604713"/>
     <vertex x="-21.3078308" y="-11.1913567" z="-20.013031"/>
     <vertex x="-20.7483444" y="-10.5788879" z="-19.5"/>
     <vertex x="-20.5724411" y="-10.3113937" z="-19.7604713"/>
     <vertex x="-19.8526096" y="-9.42314148" z="-19.7604713"/>
     <vertex x="-19.2141285" y="-8.73130417" z="-19.5"/>
     <vertex x="-20.6259403" y="-10.2699547" z="-20.013031"/>
     <vertex x="-19.9042377" y="-9.37939072" z="-20.013031"/>
     <vertex x="-20.7132969" y="-10.2022858" z="-20.25"/>
     <vertex x="-19.0944576" y="-8.56736755" z="-19.7604713"/>
     <vertex x="-19.1441135" y="-8.52138901" z="-20.013031"/>
     <vertex x="-18.3846741" y="-7.86261368" z="-19.5"/>
     <vertex x="-18.2991219" y="-7.74539375" z="-19.7604713"/>
     <vertex x="-18.3846741" y="-7.86261368" z="-17"/>
     <vertex x="-17.5159836" y="-7.03315926" z="-19.5"/>
     <vertex x="-21.4400978" y="-5.26364136" z="-17"/>
     <vertex x="-20.5174789" y="-4.36066437" z="-17"/>
     <vertex x="-17.5159836" y="-7.03315926" z="-17"/>
     <vertex x="-20.8695011" y="-4.696064" z="-1"/>
     <vertex x="-19.9122829" y="-3.80865288" z="-1"/>
     <vertex x="-21.2972927" y="-5.11873245" z="9.75589943"/>
     <vertex x="-21.2131004" y="-5.03418732" z="9.75"/>
     <vertex x="-21.382328" y="-5.20480919" z="9.77366066"/>
     <vertex x="-23.1501465" y="-3.43698692" z="9.77366066"/>
     <vertex x="-21.4666424" y="-5.29081535" z="9.80338287"/>
     <vertex x="-23.2345257" y="-3.52292633" z="9.80338097"/>
     <vertex x="-21.5486679" y="-5.37515068" z="9.84516144"/>
     <vertex x="-23.3166409" y="-3.60717201" z="9.84515953"/>
     <vertex x="-21.6269474" y="-5.45627785" z="9.8988018"/>
     <vertex x="-23.3950291" y="-3.68819046" z="9.8987999"/>
     <vertex x="-21.7004013" y="-5.5329628" z="9.96294403"/>
     <vertex x="-23.4686089" y="-3.76475143" z="9.96294212"/>
     <vertex x="-21.7680454" y="-5.6040535" z="10.0359325"/>
     <vertex x="-23.5363865" y="-3.83571053" z="10.0359325"/>
     <vertex x="-21.8288918" y="-5.668396" z="10.1161175"/>
     <vertex x="-23.5973663" y="-3.89992142" z="10.1161175"/>
     <vertex x="-21.8838406" y="-5.72684288" z="10.2046394"/>
     <vertex x="-23.6524506" y="-3.95823479" z="10.2046394"/>
     <vertex x="-21.9337273" y="-5.78017807" z="10.3027382"/>
     <vertex x="-23.7024727" y="-4.01143646" z="10.302742"/>
     <vertex x="-21.9774666" y="-5.82714844" z="10.4089031"/>
     <vertex x="-23.746336" y="-4.05828285" z="10.4089069"/>
     <vertex x="-22.0139713" y="-5.86650467" z="10.5216198"/>
     <vertex x="-23.7829494" y="-4.09752846" z="10.5216236"/>
     <vertex x="-22.0423584" y="-5.89720154" z="10.6392555"/>
     <vertex x="-23.8114262" y="-4.12813568" z="10.6392593"/>
     <vertex x="-22.0625286" y="-5.91906357" z="10.7596893"/>
     <vertex x="-23.8316612" y="-4.14993286" z="10.7596931"/>
     <vertex x="-23.8437386" y="-4.1629734" z="10.8806858"/>
     <vertex x="-23.8437366" y="-4.16297722" z="7.99754906"/>
     <vertex x="-24.0420341" y="-4.37907028" z="8.13702965"/>
     <vertex x="-24.7491398" y="-3.67196465" z="8.13702965"/>
     <vertex x="-24.0420341" y="-4.37907028" z="13.8629704"/>
     <vertex x="-24.2270756" y="-4.58428764" z="13.6962166"/>
     <vertex x="-23.8437366" y="-4.16297722" z="14.0024509"/>
     <vertex x="-23.6346741" y="-3.93950081" z="14.1111107"/>
     <vertex x="-24.5508423" y="-3.45586967" z="14.0024509"/>
     <vertex x="-23.4185009" y="-3.71276474" z="14.1884308"/>
     <vertex x="-24.1256084" y="-3.0056591" z="14.1884308"/>
     <vertex x="-23.5363865" y="-3.83571053" z="11.9640675"/>
     <vertex x="-23.4686089" y="-3.76475143" z="12.0370579"/>
     <vertex x="-23.5973663" y="-3.89992142" z="11.8838825"/>
     <vertex x="-21.7004013" y="-5.5329628" z="12.037056"/>
     <vertex x="-21.6269474" y="-5.45627785" z="12.1011982"/>
     <vertex x="-21.5486679" y="-5.37515068" z="12.1548386"/>
     <vertex x="-23.3950291" y="-3.68819046" z="12.1012001"/>
     <vertex x="-21.4666424" y="-5.29081535" z="12.1966171"/>
     <vertex x="-23.3166409" y="-3.60717201" z="12.1548405"/>
     <vertex x="-21.382328" y="-5.20480919" z="12.2263393"/>
     <vertex x="-23.2345257" y="-3.52292633" z="12.196619"/>
     <vertex x="-21.2972927" y="-5.11873245" z="12.2441006"/>
     <vertex x="-23.1501465" y="-3.43698692" z="12.2263393"/>
     <vertex x="-21.2131004" y="-5.03418732" z="12.25"/>
     <vertex x="-23.0650711" y="-3.35095215" z="12.2441006"/>
     <vertex x="-21.1285553" y="-4.94999504" z="12.2441006"/>
     <vertex x="-22.8963356" y="-3.18221664" z="12.2441006"/>
     <vertex x="-21.0424786" y="-4.86495972" z="12.2263393"/>
     <vertex x="-22.8103008" y="-3.09714127" z="12.2263393"/>
     <vertex x="-20.9564724" y="-4.78064537" z="12.1966171"/>
     <vertex x="-22.7243614" y="-3.01276207" z="12.196619"/>
     <vertex x="-20.5174789" y="-4.36066437" z="20.5"/>
     <vertex x="-20.8721371" y="-4.69861984" z="12.1548386"/>
     <vertex x="-19.8251572" y="-3.72151947" z="20.5868225"/>
     <vertex x="-19.5568676" y="-3.49821663" z="20.5"/>
     <vertex x="-19.8400612" y="-3.70458603" z="20.6710091"/>
     <vertex x="-18.8654404" y="-2.88285828" z="20.6710091"/>
     <vertex x="-19.8643951" y="-3.6769352" z="20.75"/>
     <vertex x="-18.8885803" y="-2.85420036" z="20.75"/>
     <vertex x="-19.8974228" y="-3.63941002" z="20.8213921"/>
     <vertex x="-18.9199848" y="-2.81530571" z="20.8213921"/>
     <vertex x="-19.938139" y="-3.59314728" z="20.8830223"/>
     <vertex x="-18.9587002" y="-2.76735687" z="20.8830223"/>
     <vertex x="-19.9853077" y="-3.53955269" z="20.9330139"/>
     <vertex x="-19.0035515" y="-2.71180916" z="20.9330139"/>
     <vertex x="-20.0374947" y="-3.48025703" z="20.9698448"/>
     <vertex x="-19.053175" y="-2.65035248" z="20.9698448"/>
     <vertex x="-20.0931129" y="-3.41706276" z="20.9924049"/>
     <vertex x="-19.1060619" y="-2.58485222" z="20.9924049"/>
     <vertex x="-20.0178947" y="-3.23587799" z="21"/>
     <vertex x="-21.9874878" y="-2.31423759" z="21"/>
     <vertex x="-20.9728737" y="-1.42030334" z="21"/>
     <vertex x="-19.0163364" y="-2.40153122" z="21"/>
     <vertex x="-21.515255" y="-1.8889122" z="14.743721"/>
     <vertex x="-21.8013954" y="-2.14459801" z="14.9261322"/>
     <vertex x="-21.2428818" y="-1.65106773" z="14.5256748"/>
     <vertex x="-20.9887676" y="-1.43380928" z="14.2776241"/>
     <vertex x="-21.9499893" y="-0.943962097" z="14.5256748"/>
     <vertex x="-21.6958752" y="-0.726701736" z="14.2776241"/>
     <vertex x="-22.2223606" y="-1.18180466" z="14.743721"/>
     <vertex x="-22.1790543" y="-1.1435833" z="13.5064907"/>
     <vertex x="-22.508503" y="-1.43749046" z="14.9261322"/>
     <vertex x="-22.3701077" y="-1.31310654" z="13.6962166"/>
     <vertex x="-22.0965443" y="-2.41508102" z="15.0682678"/>
     <vertex x="-22.8036518" y="-1.70797348" z="15.0682678"/>
     <vertex x="-22.3952198" y="-2.69567871" z="15.169426"/>
     <vertex x="-23.1023254" y="-1.98857117" z="15.169426"/>
     <vertex x="-23.0148945" y="-1.90550804" z="14.1111107"/>
     <vertex x="-22.6918507" y="-2.98119164" z="15.2299042"/>
     <vertex x="-23.3989563" y="-2.27408409" z="15.2299042"/>
     <vertex x="-23.6879749" y="-2.55931282" z="15.25"/>
     <vertex x="-23.4673977" y="-2.34095192" z="14.2346478"/>
     <vertex x="-23.9063358" y="-2.77989006" z="14.2346478"/>
     <vertex x="-23.6879749" y="-2.55931282" z="14.25"/>
     <vertex x="-22.9808674" y="-3.26642036" z="14.25"/>
     <vertex x="-23.1992302" y="-3.4869957" z="14.2346478"/>
     <vertex x="-22.7602921" y="-3.04805756" z="14.2346478"/>
     <vertex x="-23.2416286" y="-2.12167931" z="14.1884308"/>
     <vertex x="-22.9808674" y="-3.26642036" z="12.25"/>
     <vertex x="-22.6401157" y="-2.9306469" z="12.1548405"/>
     <vertex x="-22.534523" y="-2.82878685" z="14.1884308"/>
     <vertex x="-22.5590973" y="-2.85225868" z="12.1012001"/>
     <vertex x="-20.7910099" y="-4.62034035" z="12.1011982"/>
     <vertex x="-22.4825363" y="-2.77867889" z="12.0370579"/>
     <vertex x="-22.4115772" y="-2.71090126" z="11.9640675"/>
     <vertex x="-20.714325" y="-4.54688644" z="12.037056"/>
     <vertex x="-20.6432343" y="-4.47924232" z="11.9640675"/>
     <vertex x="-20.5788918" y="-4.418396" z="11.8838825"/>
     <vertex x="-22.3473663" y="-2.64992142" z="11.8838825"/>
     <vertex x="-20.5204449" y="-4.36344719" z="11.7953606"/>
     <vertex x="-22.289053" y="-2.59483719" z="11.7953606"/>
     <vertex x="-20.4671097" y="-4.31356049" z="11.6972618"/>
     <vertex x="-22.2358513" y="-2.54481506" z="11.697258"/>
     <vertex x="-20.4201393" y="-4.26982117" z="11.5910969"/>
     <vertex x="-22.1890049" y="-2.50095177" z="11.5910931"/>
     <vertex x="-20.3807831" y="-4.23331642" z="11.4783802"/>
     <vertex x="-22.1497593" y="-2.4643383" z="11.4783764"/>
     <vertex x="-20.3500862" y="-4.20492935" z="11.3607445"/>
     <vertex x="-22.1191521" y="-2.43586159" z="11.3607407"/>
     <vertex x="-20.3282242" y="-4.18475914" z="11.2403107"/>
     <vertex x="-22.0973549" y="-2.41562653" z="11.2403069"/>
     <vertex x="-20.3151436" y="-4.17271996" z="11.1193161"/>
     <vertex x="-22.0843143" y="-2.40354919" z="11.1193142"/>
     <vertex x="-20.3107948" y="-4.16872597" z="11"/>
     <vertex x="-22.0799789" y="-2.39954185" z="11"/>
     <vertex x="-20.3151436" y="-4.17271996" z="10.8806839"/>
     <vertex x="-18.9215717" y="-2.96713638" z="-1"/>
     <vertex x="-18.5600395" y="-2.67789459" z="20.5"/>
     <vertex x="-19.5568676" y="-3.49821663" z="-17"/>
     <vertex x="-18.5600395" y="-2.67789459" z="-17"/>
     <vertex x="-16.6099148" y="-6.24470711" z="-17"/>
     <vertex x="-16.6099148" y="-6.24470711" z="-19.5"/>
     <vertex x="-15.6683979" y="-5.49894333" z="-17"/>
     <vertex x="-15.6683979" y="-5.49894333" z="-19.5"/>
     <vertex x="-17.5288429" y="-1.90121841" z="-17"/>
     <vertex x="-14.6934443" y="-4.79745674" z="-17"/>
     <vertex x="-17.89534" y="-2.16932678" z="-1"/>
     <vertex x="-16.8355083" y="-1.41672134" z="-1"/>
     <vertex x="-17.5288429" y="-1.90121841" z="20.5"/>
     <vertex x="-17.8434086" y="-2.12137032" z="20.5868225"/>
     <vertex x="-16.8033943" y="-1.38580704" z="20.5868225"/>
     <vertex x="-18.8512688" y="-2.90040779" z="20.5868225"/>
     <vertex x="-17.856823" y="-2.10323334" z="20.6710091"/>
     <vertex x="-16.8160267" y="-1.36711884" z="20.6710091"/>
     <vertex x="-17.8787251" y="-2.07361984" z="20.75"/>
     <vertex x="-16.8366508" y="-1.33660126" z="20.75"/>
     <vertex x="-17.9084511" y="-2.03342628" z="20.8213921"/>
     <vertex x="-16.864645" y="-1.29518318" z="20.8213921"/>
     <vertex x="-17.945097" y="-1.98387718" z="20.8830223"/>
     <vertex x="-16.8991547" y="-1.24412346" z="20.8830223"/>
     <vertex x="-17.9875507" y="-1.92647743" z="20.9330139"/>
     <vertex x="-16.9391346" y="-1.18497467" z="20.9330139"/>
     <vertex x="-18.0345211" y="-1.86297035" z="20.9698448"/>
     <vertex x="-16.983366" y="-1.11952972" z="20.9698448"/>
     <vertex x="-18.0845795" y="-1.79528427" z="20.9924049"/>
     <vertex x="-17.030508" y="-1.0497818" z="20.9924049"/>
     <vertex x="-17.9800396" y="-1.61074257" z="21"/>
     <vertex x="-19.9219494" y="-0.569349289" z="21"/>
     <vertex x="-18.8365364" y="0.2371521" z="21"/>
     <vertex x="-16.9109001" y="-0.864955902" z="21"/>
     <vertex x="-19.7944431" y="-0.470855713" z="11.4060516"/>
     <vertex x="-19.8428116" y="-0.508012772" z="11.8176861"/>
     <vertex x="-19.7783222" y="-0.458557129" z="11"/>
     <vertex x="-19.4838886" y="-0.235391617" z="0.25"/>
     <vertex x="-20.4854298" y="0.248548508" z="11"/>
     <vertex x="-19.7944431" y="-0.470855713" z="10.5939484"/>
     <vertex x="-20.5015488" y="0.236251831" z="11.4060516"/>
     <vertex x="-20.5015488" y="0.236251831" z="10.5939484"/>
     <vertex x="-20.5499191" y="0.199092865" z="11.8176861"/>
     <vertex x="-19.9234467" y="-0.570436478" z="12.2272892"/>
     <vertex x="-20.6305542" y="0.136671066" z="12.2272892"/>
     <vertex x="-20.0363636" y="-0.658525467" z="12.6272469"/>
     <vertex x="-20.1806526" y="-0.772199631" z="13.0103703"/>
     <vertex x="-20.7434692" y="0.048582077" z="12.6272469"/>
     <vertex x="-20.6305542" y="0.136671066" z="9.7727108"/>
     <vertex x="-20.8877602" y="-0.0650920868" z="13.0103703"/>
     <vertex x="-20.7434692" y="0.048582077" z="9.37275314"/>
     <vertex x="-20.3521633" y="-0.909044266" z="13.3711452"/>
     <vertex x="-21.0592709" y="-0.201938629" z="13.3711452"/>
     <vertex x="-20.546032" y="-1.06596756" z="13.7044563"/>
     <vertex x="-21.2531395" y="-0.358860016" z="13.7044563"/>
     <vertex x="-21.0592709" y="-0.201938629" z="8.62885475"/>
     <vertex x="-20.7574005" y="-1.23987198" z="14.0051918"/>
     <vertex x="-21.4645081" y="-0.532764435" z="14.0051918"/>
     <vertex x="-21.574194" y="-0.624237061" z="12.5371151"/>
     <vertex x="-21.7022171" y="-0.732038498" z="12.8130684"/>
     <vertex x="-21.4666424" y="-0.534536362" z="12.2440987"/>
     <vertex x="-21.3825741" y="-0.46493721" z="11.9382477"/>
     <vertex x="-20.8670883" y="-1.3313446" z="12.5371151"/>
     <vertex x="-20.9951096" y="-1.43914604" z="12.8130684"/>
     <vertex x="-20.7595348" y="-1.24164391" z="12.2440987"/>
     <vertex x="-20.7595348" y="-1.24164391" z="9.75590134"/>
     <vertex x="-20.8670883" y="-1.3313446" z="9.4628849"/>
     <vertex x="-20.6754684" y="-1.17204285" z="10.0617523"/>
     <vertex x="-20.6754684" y="-1.17204285" z="11.9382477"/>
     <vertex x="-21.3825741" y="-0.46493721" z="10.0617523"/>
     <vertex x="-21.3225975" y="-0.415569305" z="10.3749332"/>
     <vertex x="-21.4666424" y="-0.534536362" z="9.75590134"/>
     <vertex x="-21.4645081" y="-0.532764435" z="7.9948082"/>
     <vertex x="-21.574194" y="-0.624237061" z="9.4628849"/>
     <vertex x="-20.9951096" y="-1.43914604" z="9.18693161"/>
     <vertex x="-21.7022171" y="-0.732038498" z="9.18693161"/>
     <vertex x="-21.1400452" y="-1.56252098" z="13.0680351"/>
     <vertex x="-21.1400452" y="-1.56252098" z="8.93196487"/>
     <vertex x="-21.8471527" y="-0.855413437" z="13.0680351"/>
     <vertex x="-21.2983398" y="-1.69894218" z="13.2980938"/>
     <vertex x="-22.0054474" y="-0.991836548" z="13.2980938"/>
     <vertex x="-21.4719467" y="-1.85068893" z="13.5064907"/>
     <vertex x="-21.2983398" y="-1.69894218" z="8.7019062"/>
     <vertex x="-21.4719467" y="-1.85068893" z="8.49350929"/>
     <vertex x="-21.8471527" y="-0.855413437" z="8.93196487"/>
     <vertex x="-22.0054474" y="-0.991836548" z="8.7019062"/>
     <vertex x="-21.9499893" y="-0.943962097" z="7.47432518"/>
     <vertex x="-22.1790543" y="-1.1435833" z="8.49350929"/>
     <vertex x="-21.6630001" y="-2.02021217" z="8.30378342"/>
     <vertex x="-22.3701077" y="-1.31310654" z="8.30378342"/>
     <vertex x="-21.6630001" y="-2.02021217" z="13.6962166"/>
     <vertex x="-21.8682175" y="-2.2052536" z="13.8629704"/>
     <vertex x="-22.5753231" y="-1.49814796" z="13.8629704"/>
     <vertex x="-22.0843105" y="-2.4035511" z="14.0024509"/>
     <vertex x="-22.7914181" y="-1.69644547" z="14.0024509"/>
     <vertex x="-22.3077869" y="-2.61261368" z="14.1111107"/>
     <vertex x="-21.8682175" y="-2.2052536" z="8.13702965"/>
     <vertex x="-22.0843105" y="-2.4035511" z="7.99754906"/>
     <vertex x="-22.5753231" y="-1.49814796" z="8.13702965"/>
     <vertex x="-22.508503" y="-1.43749046" z="7.0738678"/>
     <vertex x="-22.7914181" y="-1.69644547" z="7.99754906"/>
     <vertex x="-22.8036518" y="-1.70797348" z="6.93173218"/>
     <vertex x="-22.3077869" y="-2.61261368" z="7.88888931"/>
     <vertex x="-23.0148945" y="-1.90550804" z="7.88888931"/>
     <vertex x="-22.2358513" y="-2.54481506" z="10.302742"/>
     <vertex x="-22.289053" y="-2.59483719" z="10.2046394"/>
     <vertex x="-22.1890049" y="-2.50095177" z="10.4089069"/>
     <vertex x="-20.4671097" y="-4.31356049" z="10.3027382"/>
     <vertex x="-22.1497593" y="-2.4643383" z="10.5216236"/>
     <vertex x="-20.4201393" y="-4.26982117" z="10.4089031"/>
     <vertex x="-22.1191521" y="-2.43586159" z="10.6392593"/>
     <vertex x="-20.3807831" y="-4.23331642" z="10.5216198"/>
     <vertex x="-22.0973549" y="-2.41562653" z="10.7596931"/>
     <vertex x="-20.3500862" y="-4.20492935" z="10.6392555"/>
     <vertex x="-22.0843143" y="-2.40354919" z="10.8806858"/>
     <vertex x="-20.3282242" y="-4.18475914" z="10.7596893"/>
     <vertex x="-20.5204449" y="-4.36344719" z="10.2046394"/>
     <vertex x="-20.5788918" y="-4.418396" z="10.1161175"/>
     <vertex x="-20.6432343" y="-4.47924232" z="10.0359325"/>
     <vertex x="-22.3473663" y="-2.64992142" z="10.1161175"/>
     <vertex x="-20.714325" y="-4.54688644" z="9.96294403"/>
     <vertex x="-22.4115772" y="-2.71090126" z="10.0359325"/>
     <vertex x="-20.7910099" y="-4.62034035" z="9.8988018"/>
     <vertex x="-22.4825363" y="-2.77867889" z="9.96294212"/>
     <vertex x="-20.8721371" y="-4.69861984" z="9.84516144"/>
     <vertex x="-22.5590973" y="-2.85225868" z="9.8987999"/>
     <vertex x="-20.9564724" y="-4.78064537" z="9.80338287"/>
     <vertex x="-22.6401157" y="-2.9306469" z="9.84515953"/>
     <vertex x="-21.0424786" y="-4.86495972" z="9.77366066"/>
     <vertex x="-22.7243614" y="-3.01276207" z="9.80338097"/>
     <vertex x="-21.1285553" y="-4.94999504" z="9.75589943"/>
     <vertex x="-22.8103008" y="-3.09714127" z="9.77366066"/>
     <vertex x="-22.8963356" y="-3.18221664" z="9.75589943"/>
     <vertex x="-22.9808674" y="-3.26642036" z="9.75"/>
     <vertex x="-22.7602921" y="-3.04805756" z="7.76535225"/>
     <vertex x="-22.9808674" y="-3.26642036" z="7.75"/>
     <vertex x="-22.534523" y="-2.82878685" z="7.81156921"/>
     <vertex x="-23.2416286" y="-2.12167931" z="7.81156921"/>
     <vertex x="-23.4673977" y="-2.34095192" z="7.76535225"/>
     <vertex x="-23.3989563" y="-2.27408409" z="6.77009392"/>
     <vertex x="-23.6879749" y="-2.55931282" z="7.75"/>
     <vertex x="-23.6879749" y="-2.55931282" z="6.75"/>
     <vertex x="-23.9063358" y="-2.77989006" z="7.76535225"/>
     <vertex x="-23.1992302" y="-3.4869957" z="7.76535225"/>
     <vertex x="-24.1256084" y="-3.0056591" z="7.81156921"/>
     <vertex x="-23.0650711" y="-3.35095215" z="9.75589943"/>
     <vertex x="-23.4185009" y="-3.71276474" z="7.81156921"/>
     <vertex x="-24.3417797" y="-3.23239326" z="7.88888931"/>
     <vertex x="-24.2587166" y="-3.14496231" z="6.83057213"/>
     <vertex x="-23.6346741" y="-3.93950081" z="7.88888931"/>
     <vertex x="-24.5508423" y="-3.45586967" z="7.99754906"/>
     <vertex x="-24.5393143" y="-3.44363594" z="6.93173218"/>
     <vertex x="-24.8097973" y="-3.73878479" z="7.0738678"/>
     <vertex x="-23.8322067" y="-4.15074348" z="6.93173218"/>
     <vertex x="-24.9341812" y="-3.8771801" z="8.30378342"/>
     <vertex x="-25.0654831" y="-4.02492714" z="7.25627899"/>
     <vertex x="-24.2270756" y="-4.58428764" z="8.30378342"/>
     <vertex x="-25.1037045" y="-4.06823349" z="8.49350929"/>
     <vertex x="-24.3965988" y="-4.77534103" z="13.5064907"/>
     <vertex x="-24.3965988" y="-4.77534103" z="8.49350929"/>
     <vertex x="-25.1037045" y="-4.06823349" z="13.5064907"/>
     <vertex x="-24.9341812" y="-3.8771801" z="13.6962166"/>
     <vertex x="-24.5483456" y="-4.94894791" z="13.2980938"/>
     <vertex x="-25.3918743" y="-4.40013504" z="13.0680351"/>
     <vertex x="-24.5483456" y="-4.94894791" z="8.7019062"/>
     <vertex x="-25.2554512" y="-4.24184036" z="8.7019062"/>
     <vertex x="-24.6847668" y="-5.10724258" z="13.0680351"/>
     <vertex x="-24.6847668" y="-5.10724258" z="8.93196487"/>
     <vertex x="-25.5152493" y="-4.54507065" z="12.8130684"/>
     <vertex x="-24.8081417" y="-5.25217819" z="12.8130684"/>
     <vertex x="-24.9159431" y="-5.38019943" z="12.5371151"/>
     <vertex x="-25.7127514" y="-4.78064537" z="12.2440987"/>
     <vertex x="-24.8081417" y="-5.25217819" z="9.18693161"/>
     <vertex x="-24.9159431" y="-5.38019943" z="9.4628849"/>
     <vertex x="-25.5152493" y="-4.54507065" z="9.18693161"/>
     <vertex x="-25.3918743" y="-4.40013504" z="8.93196487"/>
     <vertex x="-25.6230507" y="-4.6730938" z="9.4628849"/>
     <vertex x="-25.520586" y="-4.55141258" z="7.72237587"/>
     <vertex x="-25.7127514" y="-4.78064537" z="9.75590134"/>
     <vertex x="-25.7145233" y="-4.78277969" z="7.9948082"/>
     <vertex x="-25.0056438" y="-5.48775291" z="9.75590134"/>
     <vertex x="-25.7823505" y="-4.86471367" z="10.0617523"/>
     <vertex x="-25.0056438" y="-5.48775291" z="12.2440987"/>
     <vertex x="-25.0752449" y="-5.57181931" z="11.9382477"/>
     <vertex x="-25.8317184" y="-4.92469025" z="11.6250668"/>
     <vertex x="-25.1246128" y="-5.63179779" z="11.6250668"/>
     <vertex x="-25.8611355" y="-4.96063614" z="11.3103752"/>
     <vertex x="-25.8708782" y="-4.97260475" z="11"/>
     <vertex x="-25.1540279" y="-5.66774178" z="11.3103752"/>
     <vertex x="-25.1246128" y="-5.63179779" z="10.3749332"/>
     <vertex x="-25.1540279" y="-5.66774178" z="10.6896248"/>
     <vertex x="-25.0752449" y="-5.57181931" z="10.0617523"/>
     <vertex x="-25.8317184" y="-4.92469025" z="10.3749332"/>
     <vertex x="-25.8611355" y="-4.96063614" z="10.6896248"/>
     <vertex x="-25.8884277" y="-4.99414825" z="8.29554367"/>
     <vertex x="-25.1637707" y="-5.67971039" z="11"/>
     <vertex x="-26.0453491" y="-5.18801689" z="8.62885475"/>
     <vertex x="-25.1813202" y="-5.7012558" z="8.29554367"/>
     <vertex x="-26.1821957" y="-5.35952759" z="8.98962975"/>
     <vertex x="-25.3382435" y="-5.89512444" z="8.62885475"/>
     <vertex x="-26.1821957" y="-5.35952759" z="13.0103703"/>
     <vertex x="-26.2958698" y="-5.50381851" z="12.6272469"/>
     <vertex x="-25.4750881" y="-6.06663513" z="13.0103703"/>
     <vertex x="-25.5887623" y="-6.21092415" z="12.6272469"/>
     <vertex x="-25.6768513" y="-6.32384109" z="12.2272892"/>
     <vertex x="-26.3839588" y="-5.61673355" z="12.2272892"/>
     <vertex x="-26.2958698" y="-5.50381851" z="9.37275314"/>
     <vertex x="-26.4463806" y="-5.69736862" z="11.8176861"/>
     <vertex x="-26.3839588" y="-5.61673355" z="9.7727108"/>
     <vertex x="-25.739275" y="-6.40447617" z="11.8176861"/>
     <vertex x="-26.4835396" y="-5.74573898" z="11.4060516"/>
     <vertex x="-25.776432" y="-6.45284462" z="11.4060516"/>
     <vertex x="-26.4958363" y="-5.76185799" z="11"/>
     <vertex x="-26.4835396" y="-5.74573898" z="10.5939484"/>
     <vertex x="-25.776432" y="-6.45284462" z="10.5939484"/>
     <vertex x="-25.739275" y="-6.40447617" z="10.1823139"/>
     <vertex x="-25.6768513" y="-6.32384109" z="9.7727108"/>
     <vertex x="-26.4463806" y="-5.69736862" z="10.1823139"/>
     <vertex x="-25.5887623" y="-6.21092415" z="9.37275314"/>
     <vertex x="-25.4750881" y="-6.06663513" z="8.98962975"/>
     <vertex x="-24.7021084" y="-5.12747765" z="0.25"/>
     <vertex x="-25.0074158" y="-5.48988724" z="7.9948082"/>
     <vertex x="-24.9084778" y="-5.37126541" z="-15.5"/>
     <vertex x="-24.9084778" y="-5.37126541" z="-20.5"/>
     <vertex x="-24.9009533" y="-5.36228943" z="-15.494812"/>
     <vertex x="-24.4669361" y="-4.85546875" z="-15.2015924"/>
     <vertex x="-24.4708652" y="-4.80966568" z="-15.5"/>
     <vertex x="-24.4708652" y="-4.80966568" z="-20.5"/>
     <vertex x="-24.0743198" y="-4.21835327" z="-15.5"/>
     <vertex x="-24.5611629" y="-4.94517136" z="-20.5868244"/>
     <vertex x="-24.9026566" y="-5.37614441" z="-20.5868244"/>
     <vertex x="-24.1537323" y="-4.35835838" z="-20.5868244"/>
     <vertex x="-24.0743198" y="-4.21835327" z="-20.5"/>
     <vertex x="-24.1347542" y="-4.37055397" z="-20.6710091"/>
     <vertex x="-23.7694016" y="-3.75478363" z="-20.6710091"/>
     <vertex x="-24.5431061" y="-4.95869064" z="-20.6710091"/>
     <vertex x="-24.1037674" y="-4.39046669" z="-20.75"/>
     <vertex x="-24.8853683" y="-5.39063454" z="-20.6710091"/>
     <vertex x="-24.5136185" y="-4.98076439" z="-20.75"/>
     <vertex x="-25.1128139" y="-5.66506195" z="-20.6710091"/>
     <vertex x="-24.8571377" y="-5.4142952" z="-20.75"/>
     <vertex x="-25.0843277" y="-5.68840981" z="-20.75"/>
     <vertex x="-25.9178371" y="-6.74967957" z="-20.75"/>
     <vertex x="-24.8188248" y="-5.44640541" z="-20.821394"/>
     <vertex x="-25.0456638" y="-5.7200985" z="-20.821394"/>
     <vertex x="-24.4735985" y="-5.01072121" z="-20.821394"/>
     <vertex x="-24.424263" y="-5.04765511" z="-20.8830223"/>
     <vertex x="-24.0098686" y="-4.45081329" z="-20.8830223"/>
     <vertex x="-24.7715912" y="-5.48599243" z="-20.8830223"/>
     <vertex x="-24.3671093" y="-5.09043884" z="-20.933012"/>
     <vertex x="-24.9979992" y="-5.75916481" z="-20.8830223"/>
     <vertex x="-24.7168732" y="-5.53185081" z="-20.933012"/>
     <vertex x="-25.8778877" y="-6.77973366" z="-20.821394"/>
     <vertex x="-25.82864" y="-6.816782" z="-20.8830223"/>
     <vertex x="-26.7064781" y="-7.84470367" z="-20.75"/>
     <vertex x="-26.6653137" y="-7.87306976" z="-20.821394"/>
     <vertex x="-27.4800587" y="-8.95196533" z="-20.6710091"/>
     <vertex x="-27.448885" y="-8.97158813" z="-20.75"/>
     <vertex x="-28.1757355" y="-10.1100693" z="-20.6710091"/>
     <vertex x="-28.1437721" y="-10.1283798" z="-20.75"/>
     <vertex x="-27.4065762" y="-8.99821472" z="-20.821394"/>
     <vertex x="-28.1003933" y="-10.1532211" z="-20.821394"/>
     <vertex x="-26.6145668" y="-7.90803719" z="-20.8830223"/>
     <vertex x="-27.3544178" y="-9.03104401" z="-20.8830223"/>
     <vertex x="-25.7715874" y="-6.85970116" z="-20.933012"/>
     <vertex x="-26.5557785" y="-7.94854736" z="-20.933012"/>
     <vertex x="-24.9427814" y="-5.80442047" z="-20.933012"/>
     <vertex x="-24.8816872" y="-5.85449028" z="-20.9698467"/>
     <vertex x="-25.7084637" y="-6.90718842" z="-20.9698467"/>
     <vertex x="-24.6563339" y="-5.5825901" z="-20.9698467"/>
     <vertex x="-24.5918121" y="-5.63666725" z="-20.9924049"/>
     <vertex x="-24.2364807" y="-5.1882267" z="-20.9924049"/>
     <vertex x="-24.816576" y="-5.90785599" z="-20.9924049"/>
     <vertex x="-24.5252686" y="-5.69243622" z="-21"/>
     <vertex x="-25.6411896" y="-6.957798" z="-20.9924049"/>
     <vertex x="-25.3593006" y="-6.7307148" z="-21"/>
     <vertex x="-26.4907341" y="-7.99336624" z="-20.9698467"/>
     <vertex x="-26.4214134" y="-8.04113388" z="-20.9924049"/>
     <vertex x="-27.2939949" y="-9.06906891" z="-20.933012"/>
     <vertex x="-27.2271442" y="-9.11114502" z="-20.9698467"/>
     <vertex x="-28.0469151" y="-10.1838531" z="-20.8830223"/>
     <vertex x="-27.9849625" y="-10.2193336" z="-20.933012"/>
     <vertex x="-28.7455616" y="-11.3360901" z="-20.821394"/>
     <vertex x="-28.6908569" y="-11.3644714" z="-20.8830223"/>
     <vertex x="-28.789938" y="-11.3130722" z="-20.75"/>
     <vertex x="-29.3862629" y="-12.5236206" z="-20.75"/>
     <vertex x="-29.4196358" y="-12.5080338" z="-20.6710091"/>
     <vertex x="-29.9657078" y="-13.7437439" z="-20.6710091"/>
     <vertex x="-30.4810638" y="-14.9932861" z="-20.5868244"/>
     <vertex x="-29.931715" y="-13.7579308" z="-20.75"/>
     <vertex x="-30.4599018" y="-15.0011024" z="-20.6710091"/>
     <vertex x="-29.3409672" y="-12.5447769" z="-20.821394"/>
     <vertex x="-29.8855782" y="-13.7771797" z="-20.821394"/>
     <vertex x="-29.2851295" y="-12.5708542" z="-20.8830223"/>
     <vertex x="-28.6274815" y="-11.3973427" z="-20.933012"/>
     <vertex x="-29.2204418" y="-12.6010628" z="-20.933012"/>
     <vertex x="-27.9164181" y="-10.2585907" z="-20.9698467"/>
     <vertex x="-28.5573635" y="-11.4337158" z="-20.9698467"/>
     <vertex x="-27.1558952" y="-9.1559906" z="-20.9924049"/>
     <vertex x="-27.8433666" y="-10.3004303" z="-20.9924049"/>
     <vertex x="-27.5924568" y="-10.0408936" z="-21"/>
     <vertex x="-28.4826336" y="-11.4724808" z="-20.9924049"/>
     <vertex x="-28.242897" y="-11.2030258" z="-21"/>
     <vertex x="-29.1488724" y="-12.6344872" z="-20.9698467"/>
     <vertex x="-29.0725937" y="-12.6701088" z="-20.9924049"/>
     <vertex x="-29.7628155" y="-13.8284073" z="-20.933012"/>
     <vertex x="-29.6899166" y="-13.8588219" z="-20.9698467"/>
     <vertex x="-29.8287029" y="-13.8009109" z="-20.8830223"/>
     <vertex x="-30.3206387" y="-15.0525208" z="-20.8830223"/>
     <vertex x="-30.3784523" y="-15.0311737" z="-20.821394"/>
     <vertex x="-30.4253483" y="-15.0138588" z="-20.75"/>
     <vertex x="-30.8663101" y="-16.2892342" z="-20.75"/>
     <vertex x="-30.9013653" y="-16.2779274" z="-20.6710091"/>
     <vertex x="-30.9228325" y="-16.2709999" z="-20.5868244"/>
     <vertex x="-31.3110695" y="-17.5659828" z="-20.5868244"/>
     <vertex x="-30.7843361" y="-15.8277779" z="-20.5"/>
     <vertex x="-31.1877689" y="-17.1059113" z="-20.5"/>
     <vertex x="-31.1309624" y="-16.9142914" z="0.25"/>
     <vertex x="-31.4922581" y="-18.2173767" z="0.25"/>
     <vertex x="-30.7157726" y="-15.6273651" z="0.25"/>
     <vertex x="-30.7629299" y="-15.7647476" z="21"/>
     <vertex x="-29.1448669" y="-17.2573586" z="21"/>
     <vertex x="-31.1723633" y="-17.0535164" z="21"/>
     <vertex x="-29.5023899" y="-18.5109253" z="21"/>
     <vertex x="-29.4317303" y="-18.5839386" z="20.9924049"/>
     <vertex x="-31.527832" y="-18.3582039" z="21"/>
     <vertex x="-29.8060226" y="-19.7786255" z="21"/>
     <vertex x="-31.799036" y="-19.534359" z="0.25"/>
     <vertex x="-31.8287201" y="-19.676548" z="21"/>
     <vertex x="-31.5381603" y="-18.3995895" z="-20.5"/>
     <vertex x="-31.8349133" y="-19.7066193" z="-20.5"/>
     <vertex x="-31.6450996" y="-18.8759956" z="-20.5868244"/>
     <vertex x="-31.2893314" y="-17.57201" z="-20.6710091"/>
     <vertex x="-31.9243469" y="-20.1987686" z="-20.5868244"/>
     <vertex x="-31.6231308" y="-18.8811111" z="-20.6710091"/>
     <vertex x="-32.0775261" y="-21.0247688" z="-20.5"/>
     <vertex x="-32.0507622" y="-20.8629684" z="0.25"/>
     <vertex x="-32.0745087" y="-21.0062637" z="21"/>
     <vertex x="-30.0552082" y="-21.0581436" z="21"/>
     <vertex x="-30.2494926" y="-22.3471375" z="21"/>
     <vertex x="-29.7304573" y="-19.8399658" z="20.9924049"/>
     <vertex x="-29.9756069" y="-21.1075401" z="20.9924049"/>
     <vertex x="-29.6481609" y="-19.8577003" z="20.9698448"/>
     <vertex x="-29.3502598" y="-18.6051521" z="20.9698448"/>
     <vertex x="-29.8926315" y="-21.1217651" z="20.9698448"/>
     <vertex x="-30.0832348" y="-22.3950691" z="20.9698448"/>
     <vertex x="-30.1667385" y="-22.3843765" z="20.9924049"/>
     <vertex x="-31.9021835" y="-20.2029686" z="-20.6710091"/>
     <vertex x="-32.1260071" y="-21.5352859" z="-20.6710091"/>
     <vertex x="-31.5872574" y="-18.8894691" z="-20.75"/>
     <vertex x="-31.8659935" y="-20.2098236" z="-20.75"/>
     <vertex x="-31.2538357" y="-17.581852" z="-20.75"/>
     <vertex x="-31.2056637" y="-17.5952072" z="-20.821394"/>
     <vertex x="-31.5385704" y="-18.9008102" z="-20.821394"/>
     <vertex x="-30.8187351" y="-16.3045845" z="-20.821394"/>
     <vertex x="-30.7600822" y="-16.3235054" z="-20.8830223"/>
     <vertex x="-31.1462746" y="-17.6116753" z="-20.8830223"/>
     <vertex x="-30.253664" y="-15.0772476" z="-20.933012"/>
     <vertex x="-30.6921368" y="-16.3454285" z="-20.933012"/>
     <vertex x="-30.1795635" y="-15.1046066" z="-20.9698467"/>
     <vertex x="-29.6122227" y="-13.891243" z="-20.9924049"/>
     <vertex x="-30.1005878" y="-15.1337662" z="-20.9924049"/>
     <vertex x="-29.8966274" y="-14.8375015" z="-21"/>
     <vertex x="-30.6169624" y="-16.3696823" z="-20.9698467"/>
     <vertex x="-30.5368423" y="-16.3955307" z="-20.9924049"/>
     <vertex x="-31.0774765" y="-17.6307487" z="-20.933012"/>
     <vertex x="-31.001358" y="-17.6518555" z="-20.9698467"/>
     <vertex x="-31.478548" y="-18.9147911" z="-20.8830223"/>
     <vertex x="-31.4090157" y="-18.9309883" z="-20.933012"/>
     <vertex x="-31.8168774" y="-20.2191315" z="-20.821394"/>
     <vertex x="-31.7563248" y="-20.2306023" z="-20.8830223"/>
     <vertex x="-32.0895653" y="-21.5406342" z="-20.75"/>
     <vertex x="-32.0401039" y="-21.5478859" z="-20.821394"/>
     <vertex x="-32.2575798" y="-22.8795891" z="-20.75"/>
     <vertex x="-32.2078629" y="-22.8847809" z="-20.821394"/>
     <vertex x="-32.3697548" y="-24.2243729" z="-20.75"/>
     <vertex x="-31.979126" y="-21.5568314" z="-20.8830223"/>
     <vertex x="-32.1465645" y="-22.8911781" z="-20.8830223"/>
     <vertex x="-31.6861801" y="-20.2438927" z="-20.933012"/>
     <vertex x="-31.9084892" y="-21.5671921" z="-20.933012"/>
     <vertex x="-31.3320847" y="-18.9489098" z="-20.9698467"/>
     <vertex x="-31.6085701" y="-20.2585983" z="-20.9698467"/>
     <vertex x="-30.9202328" y="-17.6743469" z="-20.9924049"/>
     <vertex x="-31.2500954" y="-18.9680061" z="-20.9924049"/>
     <vertex x="-31.0848484" y="-18.6496391" z="-21"/>
     <vertex x="-31.525856" y="-20.2742691" z="-20.9924049"/>
     <vertex x="-31.3740616" y="-19.9496346" z="-21"/>
     <vertex x="-31.8303356" y="-21.5786552" z="-20.9698467"/>
     <vertex x="-31.7470398" y="-21.5908737" z="-20.9924049"/>
     <vertex x="-32.0755577" y="-22.8985901" z="-20.933012"/>
     <vertex x="-31.9969959" y="-22.9067955" z="-20.9698467"/>
     <vertex x="-32.2583542" y="-24.2313347" z="-20.8830223"/>
     <vertex x="-32.1870995" y="-24.2357903" z="-20.933012"/>
     <vertex x="-32.3198624" y="-24.2274933" z="-20.821394"/>
     <vertex x="-32.3759117" y="-25.5737038" z="-20.821394"/>
     <vertex x="-32.4258919" y="-25.5726624" z="-20.75"/>
     <vertex x="-32.4627151" y="-25.5718956" z="-20.6710091"/>
     <vertex x="-32.4627151" y="-26.9228859" z="-20.6710091"/>
     <vertex x="-32.4290314" y="-28.2741127" z="-20.5868244"/>
     <vertex x="-32.406517" y="-28.2727051" z="-20.6710091"/>
     <vertex x="-32.3796196" y="-29.0408974" z="-20.5"/>
     <vertex x="-32.3166504" y="-29.6213608" z="-20.5868244"/>
     <vertex x="-32.2470016" y="-30.2938843" z="0.25"/>
     <vertex x="-32.2369041" y="-30.3735695" z="-20.5"/>
     <vertex x="-32.3750229" y="-29.0936737" z="21"/>
     <vertex x="-32.2285957" y="-30.4379654" z="21"/>
     <vertex x="-30.0552082" y="-31.4366379" z="21"/>
     <vertex x="-32.0263786" y="-31.7750053" z="21"/>
     <vertex x="-29.9756069" y="-31.3872414" z="20.9924049"/>
     <vertex x="-29.7304573" y="-32.6548157" z="20.9924049"/>
     <vertex x="-29.8060226" y="-32.716156" z="21"/>
     <vertex x="-29.6481609" y="-32.6370811" z="20.9698448"/>
     <vertex x="-29.3502598" y="-33.8896294" z="20.9698448"/>
     <vertex x="-29.273819" y="-33.8697281" z="20.9330139"/>
     <vertex x="-28.8556767" y="-35.0843735" z="20.8830223"/>
     <vertex x="-28.9239407" y="-35.105278" z="20.9330139"/>
     <vertex x="-28.3965168" y="-36.2805557" z="20.8213921"/>
     <vertex x="-28.4546242" y="-36.3010864" z="20.8830223"/>
     <vertex x="-28.3493805" y="-36.2639008" z="20.75"/>
     <vertex x="-27.8987255" y="-37.4580612" z="20.75"/>
     <vertex x="-27.8645477" y="-37.4443283" z="20.6710091"/>
     <vertex x="-27.8436165" y="-37.4359169" z="20.5868225"/>
     <vertex x="-27.3436737" y="-38.6075592" z="20.5868225"/>
     <vertex x="-27.2644253" y="-38.7631989" z="20.5"/>
     <vertex x="-26.7944546" y="-39.7569237" z="20.5868225"/>
     <vertex x="-26.9478683" y="-39.4309692" z="-1"/>
     <vertex x="-26.7007236" y="-39.9245911" z="20.5"/>
     <vertex x="-27.2644253" y="-38.7631989" z="-17"/>
     <vertex x="-26.7007236" y="-39.9245911" z="-17"/>
     <vertex x="-26.3514767" y="-40.5859451" z="-1"/>
     <vertex x="-23.2741432" y="-37.836586" z="-17"/>
     <vertex x="-22.7140789" y="-38.8991089" z="-17"/>
     <vertex x="-23.7845383" y="-36.7493362" z="-19.5"/>
     <vertex x="-23.2741432" y="-37.836586" z="-19.5"/>
     <vertex x="-23.5508862" y="-37.317009" z="-19.7604713"/>
     <vertex x="-23.0419312" y="-38.3407822" z="-19.7604713"/>
     <vertex x="-23.6121311" y="-37.3457947" z="-20.013031"/>
     <vertex x="-23.1018524" y="-38.3722305" z="-20.013031"/>
     <vertex x="-23.7121353" y="-37.3927994" z="-20.25"/>
     <vertex x="-23.1996975" y="-38.423584" z="-20.25"/>
     <vertex x="-23.8478622" y="-37.4565964" z="-20.4641819"/>
     <vertex x="-23.332489" y="-38.4932785" z="-20.4641819"/>
     <vertex x="-24.0151863" y="-37.5352402" z="-20.6490669"/>
     <vertex x="-23.4961967" y="-38.5792007" z="-20.6490669"/>
     <vertex x="-24.2090225" y="-37.6263504" z="-20.7990379"/>
     <vertex x="-23.6858463" y="-38.6787338" z="-20.7990379"/>
     <vertex x="-24.4234829" y="-37.7271538" z="-20.9095383"/>
     <vertex x="-23.8956718" y="-38.7888603" z="-20.9095383"/>
     <vertex x="-24.6520519" y="-37.8345871" z="-20.977211"/>
     <vertex x="-24.1193008" y="-38.9062309" z="-20.977211"/>
     <vertex x="-25.003027" y="-37.6969986" z="-21"/>
     <vertex x="-24.4601097" y="-38.8151245" z="-21"/>
     <vertex x="-27.9361572" y="-41.8539734" z="-21"/>
     <vertex x="-28.5613384" y="-40.6780548" z="-21"/>
     <vertex x="-27.2625885" y="-43.0028534" z="-21"/>
     <vertex x="-23.8672218" y="-39.9075813" z="-21"/>
     <vertex x="-27.8433666" y="-42.1943512" z="-20.9924049"/>
     <vertex x="-28.4826336" y="-41.0223007" z="-20.9924049"/>
     <vertex x="-27.1558952" y="-43.3387909" z="-20.9924049"/>
     <vertex x="-26.5417995" y="-44.1227188" z="-21"/>
     <vertex x="-27.2271442" y="-43.3836365" z="-20.9698467"/>
     <vertex x="-27.9164181" y="-42.2361908" z="-20.9698467"/>
     <vertex x="-26.4907341" y="-44.5014191" z="-20.9698467"/>
     <vertex x="-26.4214134" y="-44.4536438" z="-20.9924049"/>
     <vertex x="-26.5557785" y="-44.5462341" z="-20.933012"/>
     <vertex x="-25.7715874" y="-45.6350784" z="-20.933012"/>
     <vertex x="-27.2939949" y="-43.4257126" z="-20.933012"/>
     <vertex x="-26.6145668" y="-44.5867462" z="-20.8830223"/>
     <vertex x="-27.9849625" y="-42.2754517" z="-20.933012"/>
     <vertex x="-27.3544178" y="-43.4637375" z="-20.8830223"/>
     <vertex x="-28.5573635" y="-41.0610657" z="-20.9698467"/>
     <vertex x="-28.6274815" y="-41.097435" z="-20.933012"/>
     <vertex x="-29.0725937" y="-39.8246727" z="-20.9924049"/>
     <vertex x="-29.1488724" y="-39.8602943" z="-20.9698467"/>
     <vertex x="-29.1370487" y="-39.4771423" z="-21"/>
     <vertex x="-29.6122227" y="-38.6035385" z="-20.9924049"/>
     <vertex x="-30.1005878" y="-37.3610153" z="-20.9924049"/>
     <vertex x="-30.1361599" y="-37.0086975" z="-21"/>
     <vertex x="-29.6899166" y="-38.6359596" z="-20.9698467"/>
     <vertex x="-30.1795635" y="-37.3901749" z="-20.9698467"/>
     <vertex x="-29.2204418" y="-39.8937187" z="-20.933012"/>
     <vertex x="-29.7628155" y="-38.6663742" z="-20.933012"/>
     <vertex x="-29.2851295" y="-39.9239273" z="-20.8830223"/>
     <vertex x="-30.253664" y="-37.4175339" z="-20.933012"/>
     <vertex x="-29.8287029" y="-38.6938705" z="-20.8830223"/>
     <vertex x="-30.6169624" y="-36.1250992" z="-20.9698467"/>
     <vertex x="-30.6921368" y="-36.149353" z="-20.933012"/>
     <vertex x="-30.5368423" y="-36.0992508" z="-20.9924049"/>
     <vertex x="-30.9202328" y="-34.8204346" z="-20.9924049"/>
     <vertex x="-30.557827" y="-35.7454376" z="-21"/>
     <vertex x="-30.9265671" y="-34.4657249" z="-21"/>
     <vertex x="-26.9329281" y="-31.8027382" z="-21"/>
     <vertex x="-31.2500954" y="-33.5267754" z="-20.9924049"/>
     <vertex x="-31.2417412" y="-33.1717796" z="-21"/>
     <vertex x="-31.001358" y="-34.842926" z="-20.9698467"/>
     <vertex x="-31.3320847" y="-33.5458717" z="-20.9698467"/>
     <vertex x="-31.0774765" y="-34.8640327" z="-20.933012"/>
     <vertex x="-30.7600822" y="-36.1712761" z="-20.8830223"/>
     <vertex x="-31.4090157" y="-33.5637932" z="-20.933012"/>
     <vertex x="-31.1462746" y="-34.8831062" z="-20.8830223"/>
     <vertex x="-31.6085701" y="-32.2361832" z="-20.9698467"/>
     <vertex x="-31.6861801" y="-32.2508888" z="-20.933012"/>
     <vertex x="-31.525856" y="-32.2205124" z="-20.9924049"/>
     <vertex x="-31.7470398" y="-30.9039078" z="-20.9924049"/>
     <vertex x="-31.5028019" y="-31.8658409" z="-21"/>
     <vertex x="-27.1564484" y="-30.5800285" z="-21"/>
     <vertex x="-27.3244877" y="-29.3484726" z="-21"/>
     <vertex x="-26.8198013" y="-31.0102234" z="-20.977211"/>
     <vertex x="-27.0031204" y="-29.8275833" z="-20.977211"/>
     <vertex x="-26.5711346" y="-30.9660645" z="-20.9095383"/>
     <vertex x="-26.7527542" y="-29.7943878" z="-20.9095383"/>
     <vertex x="-26.5178394" y="-29.7632408" z="-20.7990379"/>
     <vertex x="-26.646677" y="-28.5950699" z="-20.7990379"/>
     <vertex x="-26.5101051" y="-27.4129562" z="-20.6490669"/>
     <vertex x="-26.7240791" y="-27.4223633" z="-20.7990379"/>
     <vertex x="-26.3508301" y="-26.2473907" z="-20.4641819"/>
     <vertex x="-26.5357151" y="-26.2473907" z="-20.6490669"/>
     <vertex x="-26.1755714" y="-25.0965347" z="-20.25"/>
     <vertex x="-26.3253975" y="-25.0899467" z="-20.4641819"/>
     <vertex x="-26.0997581" y="-23.9478989" z="-20.25"/>
     <vertex x="-26.2491512" y="-23.9347382" z="-20.4641819"/>
     <vertex x="-26.1222343" y="-22.783989" z="-20.4641819"/>
     <vertex x="-26.4333229" y="-23.9185104" z="-20.6490669"/>
     <vertex x="-25.7972355" y="-21.666153" z="-20.25"/>
     <vertex x="-25.9448967" y="-21.6399307" z="-20.4641819"/>
     <vertex x="-25.5711098" y="-20.5374451" z="-20.25"/>
     <vertex x="-25.7174759" y="-20.5047607" z="-20.4641819"/>
     <vertex x="-25.4404144" y="-19.3806801" z="-20.4641819"/>
     <vertex x="-25.8979187" y="-20.4644699" z="-20.6490669"/>
     <vertex x="-24.9713135" y="-18.3152542" z="-20.25"/>
     <vertex x="-25.1142464" y="-18.2698517" z="-20.4641819"/>
     <vertex x="-24.5987988" y="-17.226059" z="-20.25"/>
     <vertex x="-24.7396011" y="-17.1744232" z="-20.4641819"/>
     <vertex x="-24.3172016" y="-16.096508" z="-20.4641819"/>
     <vertex x="-24.9131813" y="-17.1107635" z="-20.6490669"/>
     <vertex x="-23.7121353" y="-15.1019821" z="-20.25"/>
     <vertex x="-23.8478622" y="-15.0381851" z="-20.4641819"/>
     <vertex x="-23.1996975" y="-14.0711975" z="-20.25"/>
     <vertex x="-23.332489" y="-14.001503" z="-20.4641819"/>
     <vertex x="-22.7720795" y="-12.9884567" z="-20.4641819"/>
     <vertex x="-23.4961967" y="-13.9155807" z="-20.6490669"/>
     <vertex x="-22.0415497" y="-12.0820808" z="-20.25"/>
     <vertex x="-22.1677132" y="-12.0009995" z="-20.4641819"/>
     <vertex x="-21.3980751" y="-11.1275902" z="-20.25"/>
     <vertex x="-21.5205555" y="-11.0410461" z="-20.4641819"/>
     <vertex x="-20.8318596" y="-10.1104431" z="-20.4641819"/>
     <vertex x="-21.6715508" y="-10.9343567" z="-20.6490669"/>
     <vertex x="-19.9885368" y="-9.30795288" z="-20.25"/>
     <vertex x="-20.102951" y="-9.21099091" z="-20.4641819"/>
     <vertex x="-19.2251949" y="-8.44631195" z="-20.25"/>
     <vertex x="-18.346384" y="-7.69695663" z="-20.013031"/>
     <vertex x="-18.4237595" y="-7.61806679" z="-20.25"/>
     <vertex x="-17.4691143" y="-6.95977783" z="-19.7604713"/>
     <vertex x="-17.5145435" y="-6.90962029" z="-20.013031"/>
     <vertex x="-16.6050606" y="-6.21107292" z="-19.7604713"/>
     <vertex x="-17.5887222" y="-6.82772064" z="-20.25"/>
     <vertex x="-18.5288868" y="-7.51111031" z="-20.4641819"/>
     <vertex x="-16.648243" y="-6.15896797" z="-20.013031"/>
     <vertex x="-16.7187538" y="-6.07388687" z="-20.25"/>
     <vertex x="-15.7498064" y="-5.44709015" z="-20.013031"/>
     <vertex x="-17.6893997" y="-6.71656418" z="-20.4641819"/>
     <vertex x="-16.8144493" y="-5.95841599" z="-20.4641819"/>
     <vertex x="-15.8165112" y="-5.35899353" z="-20.25"/>
     <vertex x="-17.8135128" y="-6.57953072" z="-20.6490669"/>
     <vertex x="-18.6585598" y="-7.37932396" z="-20.6490669"/>
     <vertex x="-16.9324245" y="-5.81606293" z="-20.6490669"/>
     <vertex x="-15.9070444" y="-5.23943138" z="-20.4641819"/>
     <vertex x="-17.9572945" y="-6.42078209" z="-20.7990379"/>
     <vertex x="-18.8088264" y="-7.22670174" z="-20.7990379"/>
     <vertex x="-17.0690937" y="-5.65115356" z="-20.7990379"/>
     <vertex x="-16.0186539" y="-5.09203339" z="-20.6490669"/>
     <vertex x="-18.1163731" y="-6.2451458" z="-20.9095383"/>
     <vertex x="-18.9751129" y="-7.05786896" z="-20.9095383"/>
     <vertex x="-17.2203045" y="-5.4686985" z="-20.9095383"/>
     <vertex x="-16.1479473" y="-4.92127991" z="-20.7990379"/>
     <vertex x="-18.2859173" y="-6.05795288" z="-20.977211"/>
     <vertex x="-19.1523514" y="-6.87794685" z="-20.977211"/>
     <vertex x="-17.3814621" y="-5.27424049" z="-20.977211"/>
     <vertex x="-16.2909966" y="-4.73235893" z="-20.9095383"/>
     <vertex x="-18.4317608" y="-5.83865738" z="-21"/>
     <vertex x="-17.490715" y="-5.02661705" z="-21"/>
     <vertex x="-19.3351498" y="-6.69239235" z="-21"/>
     <vertex x="-22.4538441" y="-1.75134659" z="-21"/>
     <vertex x="-22.6789646" y="-2.46421242" z="-21"/>
     <vertex x="-22.2800159" y="-1.02427101" z="-21"/>
     <vertex x="-22.3974552" y="-1.16132355" z="-20.9924049"/>
     <vertex x="-18.0675068" y="0.16399765" z="-21"/>
     <vertex x="-22.1583614" y="-0.286668777" z="-21"/>
     <vertex x="-16.5139389" y="-4.25792885" z="-21"/>
     <vertex x="-16.9595356" y="0.888759613" z="-21"/>
     <vertex x="-16.4434586" y="-4.53100967" z="-20.977211"/>
     <vertex x="-15.473712" y="-3.82969856" z="-20.977211"/>
     <vertex x="-15.3302431" y="-4.03754997" z="-20.9095383"/>
     <vertex x="-15.1956291" y="-4.23257256" z="-20.7990379"/>
     <vertex x="-14.3398972" y="-3.38561249" z="-20.9095383"/>
     <vertex x="-14.2139797" y="-3.58635902" z="-20.7990379"/>
     <vertex x="-14.4740982" y="-3.17165947" z="-20.977211"/>
     <vertex x="-13.3218718" y="-2.77780342" z="-20.9095383"/>
     <vertex x="-15.5034237" y="-3.53416443" z="-21"/>
     <vertex x="-14.461236" y="-2.85680199" z="-21"/>
     <vertex x="-15.8225327" y="1.56707001" z="-21"/>
     <vertex x="-16.8078861" y="1.08493042" z="-20.9924049"/>
     <vertex x="-17.9303207" y="0.362085342" z="-20.9924049"/>
     <vertex x="-15.656354" y="1.76045799" z="-20.9924049"/>
     <vertex x="-16.8519859" y="1.15664291" z="-20.9698467"/>
     <vertex x="-14.6584435" y="2.19776726" z="-21"/>
     <vertex x="-14.4777174" y="2.38750076" z="-20.9924049"/>
     <vertex x="-13.3895044" y="-2.22722435" z="-21"/>
     <vertex x="-13.4692631" y="2.7797718" z="-21"/>
     <vertex x="-13.4465456" y="-2.55816269" z="-20.977211"/>
     <vertex x="-12.3930368" y="-1.99039268" z="-20.977211"/>
     <vertex x="-12.2781305" y="-2.2152977" z="-20.9095383"/>
     <vertex x="-12.1703167" y="-2.42632103" z="-20.7990379"/>
     <vertex x="-11.2106895" y="-1.6991787" z="-20.9095383"/>
     <vertex x="-11.1122484" y="-1.91473579" z="-20.7990379"/>
     <vertex x="-11.3156061" y="-1.46944427" z="-20.977211"/>
     <vertex x="-10.1216087" y="-1.23044586" z="-20.9095383"/>
     <vertex x="-12.2904186" y="-1.64671898" z="-21"/>
     <vertex x="-11.1662245" y="-1.11647034" z="-21"/>
     <vertex x="-12.2570248" y="3.31208801" z="-21"/>
     <vertex x="-13.2740173" y="2.96496964" z="-20.9924049"/>
     <vertex x="-12.0473375" y="3.49186707" z="-20.9924049"/>
     <vertex x="-13.3088446" y="3.04161453" z="-20.9698467"/>
     <vertex x="-11.0238056" y="3.79380417" z="-21"/>
     <vertex x="-10.7998009" y="3.96728134" z="-20.9924049"/>
     <vertex x="-10.0192184" y="-0.637563705" z="-21"/>
     <vertex x="-9.77171516" y="4.2240963" z="-21"/>
     <vertex x="-10.2163324" y="-0.996324539" z="-20.977211"/>
     <vertex x="-9.09733868" y="-0.571947098" z="-20.977211"/>
     <vertex x="-9.01299" y="-0.810003281" z="-20.9095383"/>
     <vertex x="-8.93384647" y="-1.03336525" z="-20.7990379"/>
     <vertex x="-7.88697338" y="-0.438659668" z="-20.9095383"/>
     <vertex x="-7.81771803" y="-0.66528511" z="-20.7990379"/>
     <vertex x="-7.96078491" y="-0.197128296" z="-20.977211"/>
     <vertex x="-6.74573278" y="-0.117136002" z="-20.9095383"/>
     <vertex x="-8.85174274" y="-0.210977554" z="-21"/>
     <vertex x="-7.66618347" y="0.162418365" z="-21"/>
     <vertex x="-8.50289726" y="4.60222816" z="-21"/>
     <vertex x="-9.53356743" y="4.39038658" z="-20.9924049"/>
     <vertex x="-8.2508297" y="4.76045227" z="-20.9924049"/>
     <vertex x="-9.55858135" y="4.47076988" z="-20.9698467"/>
     <vertex x="-7.21952438" y="4.92755127" z="-21"/>
     <vertex x="-6.95380878" y="5.07683945" z="-20.9924049"/>
     <vertex x="-6.46496248" y="0.481861115" z="-21"/>
     <vertex x="-5.92379284" y="5.19950867" z="-21"/>
     <vertex x="-6.80886412" y="0.127405167" z="-20.977211"/>
     <vertex x="-5.64379978" y="0.401027679" z="-20.977211"/>
     <vertex x="-5.5914712" y="0.153951645" z="-20.9095383"/>
     <vertex x="-5.54237223" y="-0.0778770447" z="-20.7990379"/>
     <vertex x="-4.42641592" y="0.374074936" z="-20.9095383"/>
     <vertex x="-4.38754749" y="0.14031601" z="-20.7990379"/>
     <vertex x="-4.46784163" y="0.623212814" z="-20.977211"/>
     <vertex x="-3.25281668" y="0.542814255" z="-20.9095383"/>
     <vertex x="-5.25053406" y="0.74669838" z="-21"/>
     <vertex x="-4.02537823" y="0.956386566" z="-21"/>
     <vertex x="-4.61792088" y="5.41763496" z="-21"/>
     <vertex x="-5.64474869" y="5.33899689" z="-20.9924049"/>
     <vertex x="-4.32591629" y="5.54647446" z="-20.9924049"/>
     <vertex x="-5.65955877" y="5.42187119" z="-20.9698467"/>
     <vertex x="-3.30414367" y="5.58155823" z="-21"/>
     <vertex x="-2.99959493" y="5.69890976" z="-20.9924049"/>
     <vertex x="-2.7919991" y="1.11050034" z="-21"/>
     <vertex x="-1.9847101" y="5.69099617" z="-21"/>
     <vertex x="-3.28325915" y="0.79352951" z="-20.977211"/>
     <vertex x="-2.09233904" y="0.911651611" z="-20.977211"/>
     <vertex x="-2.07293844" y="0.65983963" z="-20.9095383"/>
     <vertex x="-2.05473518" y="0.423570633" z="-20.7990379"/>
     <vertex x="-0.889058411" y="0.724927902" z="-20.9095383"/>
     <vertex x="-0.881250799" y="0.4880867" z="-20.7990379"/>
     <vertex x="-0.897379637" y="0.977348328" z="-20.977211"/>
     <vertex x="0.296537817" y="0.737951279" z="-20.9095383"/>
     <vertex x="-1.55291557" y="1.20872116" z="-21"/>
     <vertex x="-0.310659438" y="1.25085258" z="-21"/>
     <vertex x="-0.661879122" y="5.74576187" z="-21"/>
     <vertex x="-1.66808057" y="5.79603958" z="-20.9924049"/>
     <vertex x="-0.333678186" y="5.83769608" z="-20.9924049"/>
     <vertex x="-1.67245734" y="5.88011169" z="-20.9698467"/>
     <vertex x="0.662085116" y="5.74576187" z="-21"/>
     <vertex x="1.001302" y="5.82381058" z="-20.9924049"/>
     <vertex x="0.932231605" y="1.23680687" z="-21"/>
     <vertex x="1.98491609" y="5.69099617" z="-21"/>
     <vertex x="0.299312025" y="0.990493774" z="-20.977211"/>
     <vertex x="1.49542618" y="0.951063156" z="-20.977211"/>
     <vertex x="1.4815619" y="0.698884964" z="-20.9095383"/>
     <vertex x="1.4685533" y="0.462272644" z="-20.7990379"/>
     <vertex x="2.64033723" y="0.371994019" z="-20.7990379"/>
     <vertex x="0.293934852" y="0.500995636" z="-20.7990379"/>
     <vertex x="1.45679581" y="0.248414993" z="-20.6490669"/>
     <vertex x="0.291582227" y="0.286827087" z="-20.6490669"/>
     <vertex x="-0.874193966" y="0.274021149" z="-20.6490669"/>
     <vertex x="0.289551377" y="0.101953506" z="-20.4641819"/>
     <vertex x="-2.03828263" y="0.210021973" z="-20.6490669"/>
     <vertex x="-0.868102431" y="0.0892353058" z="-20.4641819"/>
     <vertex x="-3.22425318" y="0.307571411" z="-20.7990379"/>
     <vertex x="-3.1984365" y="0.0949516296" z="-20.6490669"/>
     <vertex x="-4.35241652" y="-0.0709648132" z="-20.6490669"/>
     <vertex x="-3.17615104" y="-0.0885848999" z="-20.4641819"/>
     <vertex x="-5.4979949" y="-0.287410736" z="-20.6490669"/>
     <vertex x="-4.32209063" y="-0.253347397" z="-20.4641819"/>
     <vertex x="-6.68649864" y="-0.346582413" z="-20.7990379"/>
     <vertex x="-6.63296032" y="-0.553964615" z="-20.6490669"/>
     <vertex x="-7.75512218" y="-0.87011528" z="-20.6490669"/>
     <vertex x="-6.58674526" y="-0.732980728" z="-20.4641819"/>
     <vertex x="-8.86231422" y="-1.23524857" z="-20.6490669"/>
     <vertex x="-7.70108843" y="-1.04692841" z="-20.4641819"/>
     <vertex x="-10.0327311" y="-1.45011711" z="-20.7990379"/>
     <vertex x="-9.95240021" y="-1.64866447" z="-20.6490669"/>
     <vertex x="-11.0232744" y="-2.10956192" z="-20.6490669"/>
     <vertex x="-9.88305664" y="-1.8200531" z="-20.4641819"/>
     <vertex x="-12.0728712" y="-2.61705017" z="-20.6490669"/>
     <vertex x="-10.9464703" y="-2.27773857" z="-20.4641819"/>
     <vertex x="-13.2048922" y="-2.98388672" z="-20.7990379"/>
     <vertex x="-13.0991631" y="-3.17015266" z="-20.6490669"/>
     <vertex x="-14.1001701" y="-3.76780128" z="-20.6490669"/>
     <vertex x="-13.0078955" y="-3.33094025" z="-20.4641819"/>
     <vertex x="-15.0739603" y="-4.40884018" z="-20.6490669"/>
     <vertex x="-14.0019283" y="-3.92442513" z="-20.4641819"/>
     <vertex x="-14.9689331" y="-4.56099701" z="-20.4641819"/>
     <vertex x="-14.8837395" y="-4.68442154" z="-20.25"/>
     <vertex x="-13.9222383" y="-4.05147171" z="-20.25"/>
     <vertex x="-14.8209686" y="-4.77536201" z="-20.013031"/>
     <vertex x="-13.8635216" y="-4.14508247" z="-20.013031"/>
     <vertex x="-14.782526" y="-4.83105659" z="-19.7604713"/>
     <vertex x="-13.8275623" y="-4.20240974" z="-19.7604713"/>
     <vertex x="-15.7089539" y="-5.50104141" z="-19.7604713"/>
     <vertex x="-14.6934443" y="-4.79745674" z="-19.5"/>
     <vertex x="-13.6871328" y="-4.14174461" z="-19.5"/>
     <vertex x="-13.6871328" y="-4.14174461" z="-17"/>
     <vertex x="-12.8459082" y="-3.61631775" z="-19.7604713"/>
     <vertex x="-12.6516132" y="-3.53320885" z="-19.5"/>
     <vertex x="-12.8793144" y="-3.5574646" z="-20.013031"/>
     <vertex x="-11.8394575" y="-3.07390785" z="-19.7604713"/>
     <vertex x="-12.9338627" y="-3.46136665" z="-20.25"/>
     <vertex x="-11.8702469" y="-3.01364517" z="-20.013031"/>
     <vertex x="-11.9205217" y="-2.91524315" z="-20.25"/>
     <vertex x="-11.9887533" y="-2.7816925" z="-20.4641819"/>
     <vertex x="-10.8841696" y="-2.41415787" z="-20.25"/>
     <vertex x="-9.82680893" y="-1.95907593" z="-20.25"/>
     <vertex x="-9.78536415" y="-2.06151009" z="-20.013031"/>
     <vertex x="-8.7504797" y="-1.55087852" z="-20.25"/>
     <vertex x="-8.71357441" y="-1.65503502" z="-20.013031"/>
     <vertex x="-8.80056667" y="-1.4095192" z="-20.4641819"/>
     <vertex x="-7.65725851" y="-1.19035149" z="-20.25"/>
     <vertex x="-6.54925728" y="-0.878190994" z="-20.25"/>
     <vertex x="-6.52163601" y="-0.985183716" z="-20.013031"/>
     <vertex x="-5.42861414" y="-0.614999771" z="-20.25"/>
     <vertex x="-5.4057188" y="-0.72310257" z="-20.013031"/>
     <vertex x="-5.45968723" y="-0.4682827" z="-20.4641819"/>
     <vertex x="-4.29749155" y="-0.401287079" z="-20.25"/>
     <vertex x="-3.1580739" y="-0.237462997" z="-20.25"/>
     <vertex x="-3.14475465" y="-0.347158432" z="-20.013031"/>
     <vertex x="-2.01256013" y="-0.123846054" z="-20.25"/>
     <vertex x="-2.00407171" y="-0.234020233" z="-20.013031"/>
     <vertex x="-2.02408028" y="0.0256824493" z="-20.4641819"/>
     <vertex x="-0.863161206" y="-0.0606536865" z="-20.25"/>
     <vertex x="0.287904024" y="-0.0480098724" z="-20.25"/>
     <vertex x="0.286690235" y="-0.158504486" z="-20.013031"/>
     <vertex x="1.43841374" y="-0.0859375" z="-20.25"/>
     <vertex x="1.43234777" y="-0.196271896" z="-20.013031"/>
     <vertex x="1.44664645" y="0.0638084412" z="-20.4641819"/>
     <vertex x="2.58614707" y="-0.174362183" z="-20.25"/>
     <vertex x="2.60094929" y="-0.0251235962" z="-20.4641819"/>
     <vertex x="2.61919761" y="0.158859253" z="-20.6490669"/>
     <vertex x="3.75023174" y="-0.164672852" z="-20.4641819"/>
     <vertex x="3.77654362" y="0.0183315277" z="-20.6490669"/>
     <vertex x="3.80702496" y="0.230333328" z="-20.7990379"/>
     <vertex x="4.89227581" y="-0.354566574" z="-20.4641819"/>
     <vertex x="4.92660046" y="-0.172895432" z="-20.6490669"/>
     <vertex x="4.86443281" y="-0.501930237" z="-20.25"/>
     <vertex x="5.99608088" y="-0.741731644" z="-20.25"/>
     <vertex x="3.72888875" y="-0.313116074" z="-20.25"/>
     <vertex x="4.84391785" y="-0.610509872" z="-20.013031"/>
     <vertex x="3.71316266" y="-0.422492981" z="-20.013031"/>
     <vertex x="2.57524061" y="-0.284324646" z="-20.013031"/>
     <vertex x="3.70353198" y="-0.489477158" z="-19.7604713"/>
     <vertex x="2.56856132" y="-0.351667404" z="-19.7604713"/>
     <vertex x="1.42863286" y="-0.263841629" z="-19.7604713"/>
     <vertex x="2.39908028" y="-0.35830307" z="-19.5"/>
     <vertex x="0.285946906" y="-0.226171494" z="-19.7604713"/>
     <vertex x="1.2008729" y="-0.275133133" z="-19.5"/>
     <vertex x="-0.859520435" y="-0.171094894" z="-20.013031"/>
     <vertex x="-0.857290745" y="-0.238731384" z="-19.7604713"/>
     <vertex x="-1.99887347" y="-0.301492691" z="-19.7604713"/>
     <vertex x="-1.2006669" y="-0.275133133" z="-19.5"/>
     <vertex x="-3.13659763" y="-0.414337158" z="-19.7604713"/>
     <vertex x="-2.39887428" y="-0.35830307" z="-19.5"/>
     <vertex x="-4.27936697" y="-0.510292053" z="-20.013031"/>
     <vertex x="-4.26826715" y="-0.577047348" z="-19.7604713"/>
     <vertex x="-5.39169741" y="-0.789306641" z="-19.7604713"/>
     <vertex x="-4.77738428" y="-0.690090179" z="-19.5"/>
     <vertex x="-6.50472021" y="-1.05070877" z="-19.7604713"/>
     <vertex x="-5.95261145" y="-0.938001633" z="-19.5"/>
     <vertex x="-7.62496424" y="-1.29602814" z="-20.013031"/>
     <vertex x="-7.60518646" y="-1.36074638" z="-19.7604713"/>
     <vertex x="-8.69097328" y="-1.71882057" z="-19.7604713"/>
     <vertex x="-8.26247406" y="-1.59521484" z="-19.5"/>
     <vertex x="-9.75998306" y="-2.12424278" z="-19.7604713"/>
     <vertex x="-9.39218044" y="-2.00311279" z="-19.5"/>
     <vertex x="-10.8382664" y="-2.51467323" z="-20.013031"/>
     <vertex x="-10.810154" y="-2.5762291" z="-19.7604713"/>
     <vertex x="-11.5890942" y="-2.97314453" z="-19.5"/>
     <vertex x="-10.5018435" y="-2.46274948" z="-19.5"/>
     <vertex x="-12.6516132" y="-3.53320885" z="-17"/>
     <vertex x="-11.5890942" y="-2.97314453" z="-17"/>
     <vertex x="-15.3710394" y="-0.484472275" z="-17"/>
     <vertex x="-16.4651852" y="-1.16962624" z="-17"/>
     <vertex x="-14.2484293" y="0.152975082" z="-17"/>
     <vertex x="-14.6230764" y="-0.0526847839" z="-1"/>
     <vertex x="-13.4746275" y="0.556184769" z="-1"/>
     <vertex x="-15.744072" y="-0.710731506" z="-1"/>
     <vertex x="-15.3710394" y="-0.484472275" z="20.5"/>
     <vertex x="-16.4651852" y="-1.16962624" z="20.5"/>
     <vertex x="-15.733098" y="-0.695047379" z="20.5868225"/>
     <vertex x="-15.7449255" y="-0.675840378" z="20.6710091"/>
     <vertex x="-14.6454515" y="-0.0306434631" z="20.6710091"/>
     <vertex x="-15.7642374" y="-0.64447403" z="20.75"/>
     <vertex x="-14.663415" y="0.00151443481" z="20.75"/>
     <vertex x="-15.7904482" y="-0.601905823" z="20.8213921"/>
     <vertex x="-14.6877947" y="0.0451564789" z="20.8213921"/>
     <vertex x="-15.8227596" y="-0.54942894" z="20.8830223"/>
     <vertex x="-14.7178507" y="0.0989589691" z="20.8830223"/>
     <vertex x="-15.8601923" y="-0.488634109" z="20.9330139"/>
     <vertex x="-14.7526693" y="0.1612854" z="20.9330139"/>
     <vertex x="-15.9016075" y="-0.42137146" z="20.9698448"/>
     <vertex x="-14.7911921" y="0.23024559" z="20.9698448"/>
     <vertex x="-15.9457464" y="-0.349685669" z="20.9924049"/>
     <vertex x="-14.8322487" y="0.303741455" z="20.9924049"/>
     <vertex x="-15.8108702" y="-0.16553688" z="21"/>
     <vertex x="-17.7185154" y="0.997802734" z="21"/>
     <vertex x="-16.5698185" y="1.71128654" z="21"/>
     <vertex x="-14.6819592" y="0.486240387" z="21"/>
     <vertex x="-17.0623112" y="1.41348457" z="0.25"/>
     <vertex x="-16.4446983" y="1.7850647" z="0.25"/>
     <vertex x="-17.5963802" y="1.07684326" z="0.25"/>
     <vertex x="-18.7179813" y="0.321073532" z="0.25"/>
     <vertex x="-17.4746037" y="1.1549015" z="-15.1650486"/>
     <vertex x="-17.4432087" y="1.17489243" z="-15.3324137"/>
     <vertex x="-17.5259495" y="1.12207413" z="-15.0023355"/>
     <vertex x="-17.128788" y="3.94550514" z="-15.1117716"/>
     <vertex x="-17.5962391" y="1.07692719" z="-14.8485804"/>
     <vertex x="-17.2174835" y="3.95690727" z="-14.8660727"/>
     <vertex x="-17.6823368" y="1.02127838" z="-14.7068081"/>
     <vertex x="-17.7799397" y="0.957748413" z="-14.5793095"/>
     <vertex x="-17.3471508" y="3.9735775" z="-14.6396351"/>
     <vertex x="-17.8850784" y="0.888750076" z="-14.4679852"/>
     <vertex x="-17.5138474" y="3.99500656" z="-14.4393396"/>
     <vertex x="-17.9992962" y="0.813100815" z="-14.3688784"/>
     <vertex x="-18.1224194" y="0.730783463" z="-14.2807655"/>
     <vertex x="-17.7125072" y="4.02054596" z="-14.2712717"/>
     <vertex x="-18.2527733" y="0.642772675" z="-14.2042084"/>
     <vertex x="-18.5284748" y="0.453561783" z="-14.0879517"/>
     <vertex x="-17.9370956" y="4.0494175" z="-14.1405382"/>
     <vertex x="-18.8124008" y="0.254232407" z="-14.0212355"/>
     <vertex x="-18.1807899" y="4.0807457" z="-14.0511112"/>
     <vertex x="-19.0897179" y="0.0552463531" z="-14"/>
     <vertex x="-18.4361839" y="4.1135788" z="-14.0057077"/>
     <vertex x="-19.8913269" y="-0.545619965" z="-14"/>
     <vertex x="-21.1665249" y="-0.414175034" z="-14"/>
     <vertex x="-19.8069878" y="-0.480567932" z="0.25"/>
     <vertex x="-20.674036" y="-1.17090988" z="-14"/>
     <vertex x="-19.8428116" y="-0.508012772" z="10.1823139"/>
     <vertex x="-19.9234467" y="-0.570436478" z="9.7727108"/>
     <vertex x="-20.5499191" y="0.199092865" z="10.1823139"/>
     <vertex x="-20.0363636" y="-0.658525467" z="9.37275314"/>
     <vertex x="-20.1806526" y="-0.772199631" z="8.98962975"/>
     <vertex x="-20.3521633" y="-0.909044266" z="8.62885475"/>
     <vertex x="-20.8877602" y="-0.0650920868" z="8.98962975"/>
     <vertex x="-20.546032" y="-1.06596756" z="8.29554367"/>
     <vertex x="-21.2531395" y="-0.358860016" z="8.29554367"/>
     <vertex x="-20.8617039" y="-1.32681656" z="0.25"/>
     <vertex x="-20.7574005" y="-1.23987198" z="7.9948082"/>
     <vertex x="-20.9887676" y="-1.43380928" z="7.72237587"/>
     <vertex x="-21.2866516" y="-0.386152267" z="10.6896248"/>
     <vertex x="-21.274683" y="-0.376409531" z="11"/>
     <vertex x="-20.61549" y="-1.12267494" z="10.3749332"/>
     <vertex x="-20.579546" y="-1.09325981" z="10.6896248"/>
     <vertex x="-20.61549" y="-1.12267494" z="11.6250668"/>
     <vertex x="-21.3225975" y="-0.415569305" z="11.6250668"/>
     <vertex x="-20.579546" y="-1.09325981" z="11.3103752"/>
     <vertex x="-21.2866516" y="-0.386152267" z="11.3103752"/>
     <vertex x="-20.5675774" y="-1.08351707" z="11"/>
     <vertex x="-21.6958752" y="-0.726701736" z="7.72237587"/>
     <vertex x="-21.2428818" y="-1.65106773" z="7.47432518"/>
     <vertex x="-21.515255" y="-1.8889122" z="7.25627899"/>
     <vertex x="-22.2223606" y="-1.18180466" z="7.25627899"/>
     <vertex x="-21.4371033" y="-1.82002449" z="-14"/>
     <vertex x="-21.8803043" y="-2.2162075" z="0.25"/>
     <vertex x="-21.6188087" y="-1.98035431" z="-14.0058689"/>
     <vertex x="-21.8013954" y="-2.14459801" z="7.0738678"/>
     <vertex x="-22.0965443" y="-2.41508102" z="6.93173218"/>
     <vertex x="-22.3952198" y="-2.69567871" z="6.83057213"/>
     <vertex x="-23.1023254" y="-1.98857117" z="6.83057213"/>
     <vertex x="-22.2515526" y="-2.55954933" z="-14.1105747"/>
     <vertex x="-22.0280151" y="-2.35152435" z="-14.0598898"/>
     <vertex x="-22.8610268" y="-3.14719963" z="0.25"/>
     <vertex x="-22.6987438" y="-2.98770905" z="-14.2519665"/>
     <vertex x="-22.6918507" y="-2.98119164" z="6.77009392"/>
     <vertex x="-22.9808674" y="-3.26642036" z="6.75"/>
     <vertex x="-23.9732037" y="-2.84833145" z="6.77009392"/>
     <vertex x="-23.2660961" y="-3.55543709" z="6.77009392"/>
     <vertex x="-23.551609" y="-3.85206795" z="6.83057213"/>
     <vertex x="-23.8021698" y="-4.11818504" z="0.25"/>
     <vertex x="-23.5881119" y="-3.89012337" z="-14.666048"/>
     <vertex x="-24.0291309" y="-4.36481857" z="-14.922657"/>
     <vertex x="-23.1444569" y="-3.43115997" z="-14.4398041"/>
     <vertex x="-23.2891865" y="-3.52594376" z="-14.5358181"/>
     <vertex x="-23.0096416" y="-2.90897369" z="-14.5358181"/>
     <vertex x="-23.4236927" y="-3.4596138" z="-14.75"/>
     <vertex x="-23.8340607" y="-3.99307442" z="-14.9869699"/>
     <vertex x="-23.1481972" y="-2.85158157" z="-14.75"/>
     <vertex x="-23.2502861" y="-2.80929565" z="-14.9869699"/>
     <vertex x="-22.9137936" y="-2.22900009" z="-14.75"/>
     <vertex x="-23.5227966" y="-3.4107399" z="-14.9869699"/>
     <vertex x="-23.3128071" y="-2.78339767" z="-15.2395277"/>
     <vertex x="-23.5834904" y="-3.38080978" z="-15.2395277"/>
     <vertex x="-23.8926678" y="-3.95923805" z="-15.2395277"/>
     <vertex x="-23.7208538" y="-3.60032272" z="-15.5"/>
     <vertex x="-24.2390137" y="-4.51620674" z="-15.2395277"/>
     <vertex x="-24.3583755" y="-4.73203278" z="7.25627899"/>
     <vertex x="-24.59622" y="-5.00440598" z="7.47432518"/>
     <vertex x="-24.1026897" y="-4.44589233" z="7.0738678"/>
     <vertex x="-25.3033257" y="-4.29729843" z="7.47432518"/>
     <vertex x="-24.8134785" y="-5.25852013" z="7.72237587"/>
     <vertex x="-23.7208538" y="-3.60032272" z="-20.5"/>
     <vertex x="-23.4122562" y="-2.95870972" z="-20.5"/>
     <vertex x="-23.7891998" y="-3.74397278" z="-20.5868244"/>
     <vertex x="-23.4694271" y="-3.10514832" z="-20.5868244"/>
     <vertex x="-23.4489079" y="-3.11451912" z="-20.6710091"/>
     <vertex x="-23.1749077" y="-2.453022" z="-20.6710091"/>
     <vertex x="-23.4154034" y="-3.12981987" z="-20.75"/>
     <vertex x="-23.7370739" y="-3.77243614" z="-20.75"/>
     <vertex x="-23.1403961" y="-2.4658947" z="-20.75"/>
     <vertex x="-23.0935574" y="-2.48336411" z="-20.821394"/>
     <vertex x="-23.3699303" y="-3.15058708" z="-20.821394"/>
     <vertex x="-22.8654881" y="-1.79812431" z="-20.821394"/>
     <vertex x="-22.9134541" y="-1.78404045" z="-20.75"/>
     <vertex x="-22.8063564" y="-1.81548691" z="-20.8830223"/>
     <vertex x="-23.0358143" y="-2.50490189" z="-20.8830223"/>
     <vertex x="-22.6266632" y="-1.11146164" z="-20.8830223"/>
     <vertex x="-22.6868839" y="-1.09836197" z="-20.821394"/>
     <vertex x="-22.5569019" y="-1.12663651" z="-20.933012"/>
     <vertex x="-22.737854" y="-1.83560181" z="-20.933012"/>
     <vertex x="-22.4269867" y="-0.406570435" z="-20.933012"/>
     <vertex x="-22.497654" y="-0.396409988" z="-20.8830223"/>
     <vertex x="-22.3488007" y="-0.417812347" z="-20.9698467"/>
     <vertex x="-22.4797173" y="-1.1434269" z="-20.9698467"/>
     <vertex x="-22.3279762" y="-0.264863968" z="-20.9698467"/>
     <vertex x="-22.2444763" y="-0.275598526" z="-20.9924049"/>
     <vertex x="-22.4063206" y="-0.25479126" z="-20.933012"/>
     <vertex x="-22.1299515" y="1.59155846" z="-20.9531536"/>
     <vertex x="-22.2048149" y="1.60118294" z="-20.9095764"/>
     <vertex x="-22.0487194" y="1.58111572" z="-20.9829636"/>
     <vertex x="-21.8919563" y="3.44284248" z="-20.9531536"/>
     <vertex x="-21.9635887" y="1.57017136" z="-20.9980965"/>
     <vertex x="-21.8107262" y="3.43239975" z="-20.9829636"/>
     <vertex x="-21.7255936" y="3.42145538" z="-20.9980965"/>
     <vertex x="-22.2654724" y="-0.429792404" z="-20.9924049"/>
     <vertex x="-22.6620636" y="-1.85785484" z="-20.9698467"/>
     <vertex x="-22.5812874" y="-1.88157272" z="-20.9924049"/>
     <vertex x="-22.9689217" y="-2.52985001" z="-20.933012"/>
     <vertex x="-22.8949127" y="-2.55745506" z="-20.9698467"/>
     <vertex x="-23.3138714" y="-3.17618942" z="-20.8830223"/>
     <vertex x="-23.2489281" y="-3.20584679" z="-20.933012"/>
     <vertex x="-23.6931973" y="-3.79639435" z="-20.821394"/>
     <vertex x="-23.6391087" y="-3.82592964" z="-20.8830223"/>
     <vertex x="-24.0617142" y="-4.41749382" z="-20.821394"/>
     <vertex x="-23.5764465" y="-3.86014557" z="-20.933012"/>
     <vertex x="-23.9498081" y="-4.4894104" z="-20.933012"/>
     <vertex x="-23.1770763" y="-3.23866081" z="-20.9698467"/>
     <vertex x="-23.5071201" y="-3.89800072" z="-20.9698467"/>
     <vertex x="-22.8160343" y="-2.58687401" z="-20.9924049"/>
     <vertex x="-23.1004982" y="-3.27363205" z="-20.9924049"/>
     <vertex x="-22.954237" y="-3.15925407" z="-21"/>
     <vertex x="-20.1990395" y="-7.58607674" z="-21"/>
     <vertex x="-23.2782631" y="-3.83294678" z="-21"/>
     <vertex x="-19.9872551" y="-7.74070549" z="-20.977211"/>
     <vertex x="-20.7808571" y="-8.6364975" z="-20.977211"/>
     <vertex x="-21.0216618" y="-8.5178833" z="-21"/>
     <vertex x="-19.8019371" y="-7.9122963" z="-20.9095383"/>
     <vertex x="-20.5881805" y="-8.7997818" z="-20.9095383"/>
     <vertex x="-21.5343456" y="-9.56628036" z="-20.977211"/>
     <vertex x="-19.6280575" y="-8.07329369" z="-20.7990379"/>
     <vertex x="-20.4073982" y="-8.95298767" z="-20.7990379"/>
     <vertex x="-21.3346825" y="-9.72094345" z="-20.9095383"/>
     <vertex x="-19.4708996" y="-8.21881104" z="-20.6490669"/>
     <vertex x="-20.2439995" y="-9.09146118" z="-20.6490669"/>
     <vertex x="-21.1473446" y="-9.86606216" z="-20.7990379"/>
     <vertex x="-19.3352375" y="-8.34442139" z="-20.4641819"/>
     <vertex x="-20.9780216" y="-9.9972229" z="-20.6490669"/>
     <vertex x="-21.8464718" y="-10.8107567" z="-20.7990379"/>
     <vertex x="-22.5034294" y="-11.7852478" z="-20.7990379"/>
     <vertex x="-22.0400028" y="-10.6740074" z="-20.9095383"/>
     <vertex x="-22.7027798" y="-11.657135" z="-20.9095383"/>
     <vertex x="-22.2462654" y="-10.5282669" z="-20.977211"/>
     <vertex x="-22.9152451" y="-11.5205917" z="-20.977211"/>
     <vertex x="-21.8013382" y="-9.48591232" z="-21"/>
     <vertex x="-22.5364761" y="-10.4881859" z="-21"/>
     <vertex x="-24.0657749" y="-5.1027565" z="-21"/>
     <vertex x="-23.6494026" y="-4.48187828" z="-21"/>
     <vertex x="-23.8125362" y="-4.577631" z="-20.9924049"/>
     <vertex x="-24.303875" y="-5.13777542" z="-20.9698467"/>
     <vertex x="-23.4332314" y="-3.93834686" z="-20.9924049"/>
     <vertex x="-23.883358" y="-4.53211594" z="-20.9698467"/>
     <vertex x="-23.2255726" y="-11.5226517" z="-21"/>
     <vertex x="-26.1494083" y="-7.80279732" z="-21"/>
     <vertex x="-23.8672218" y="-12.5872002" z="-21"/>
     <vertex x="-26.8942242" y="-8.90682602" z="-21"/>
     <vertex x="-24.4601097" y="-13.679657" z="-21"/>
     <vertex x="-25.003027" y="-14.7977829" z="-21"/>
     <vertex x="-24.6520519" y="-14.6601944" z="-20.977211"/>
     <vertex x="-28.8444195" y="-12.3912201" z="-21"/>
     <vertex x="-25.4948654" y="-15.9393082" z="-21"/>
     <vertex x="-29.3959808" y="-13.6034088" z="-21"/>
     <vertex x="-25.934618" y="-17.1018867" z="-21"/>
     <vertex x="-26.3213882" y="-18.2831497" z="-21"/>
     <vertex x="-25.9611416" y="-18.0008392" z="-20.977211"/>
     <vertex x="-30.3454895" y="-16.0913582" z="-21"/>
     <vertex x="-26.6543846" y="-19.4806862" z="-21"/>
     <vertex x="-30.7417927" y="-17.3628044" z="-21"/>
     <vertex x="-26.9329281" y="-20.6920433" z="-21"/>
     <vertex x="-27.1564484" y="-21.914753" z="-21"/>
     <vertex x="-26.8198013" y="-21.4845581" z="-20.977211"/>
     <vertex x="-31.6089344" y="-21.2605362" z="-21"/>
     <vertex x="-27.3244877" y="-23.1463089" z="-21"/>
     <vertex x="-31.7890587" y="-22.5800781" z="-21"/>
     <vertex x="-31.9132652" y="-22.915535" z="-20.9924049"/>
     <vertex x="-31.9141216" y="-23.9059677" z="-21"/>
     <vertex x="-32.1082611" y="-24.240715" z="-20.9698467"/>
     <vertex x="-32.0242424" y="-24.2459679" z="-20.9924049"/>
     <vertex x="-32.2429161" y="-25.5764694" z="-20.933012"/>
     <vertex x="-32.1639442" y="-25.5781136" z="-20.9698467"/>
     <vertex x="-32.3142967" y="-25.5749855" z="-20.8830223"/>
     <vertex x="-32.3142967" y="-26.919796" z="-20.8830223"/>
     <vertex x="-32.3759117" y="-26.9210777" z="-20.821394"/>
     <vertex x="-32.4258919" y="-26.9221191" z="-20.75"/>
     <vertex x="-32.3697548" y="-28.2704086" z="-20.75"/>
     <vertex x="-32.2942162" y="-29.6190186" z="-20.6710091"/>
     <vertex x="-32.2575798" y="-29.6151924" z="-20.75"/>
     <vertex x="-32.1483269" y="-30.9627686" z="-20.5868244"/>
     <vertex x="-32.1260071" y="-30.9594955" z="-20.6710091"/>
     <vertex x="-32.0393639" y="-31.6992226" z="-20.5"/>
     <vertex x="-31.9243469" y="-32.2960129" z="-20.5868244"/>
     <vertex x="-32.0507622" y="-31.631813" z="0.25"/>
     <vertex x="-31.799036" y="-32.9604225" z="0.25"/>
     <vertex x="-31.7687149" y="-33.1024742" z="21"/>
     <vertex x="-31.4922581" y="-34.2774048" z="0.25"/>
     <vertex x="-31.4560566" y="-34.4180756" z="21"/>
     <vertex x="-29.5023899" y="-33.9838562" z="21"/>
     <vertex x="-31.1309624" y="-35.5804901" z="0.25"/>
     <vertex x="-31.0889397" y="-35.719532" z="21"/>
     <vertex x="-31.481245" y="-34.3204765" z="-20.5"/>
     <vertex x="-31.1216125" y="-35.611618" z="-20.5"/>
     <vertex x="-31.7873363" y="-33.0156059" z="-20.5"/>
     <vertex x="-31.6450996" y="-33.6187859" z="-20.5868244"/>
     <vertex x="-31.3110695" y="-34.9287987" z="-20.5868244"/>
     <vertex x="-31.6231308" y="-33.6136703" z="-20.6710091"/>
     <vertex x="-30.9228325" y="-36.2237816" z="-20.5868244"/>
     <vertex x="-31.2893314" y="-34.9227715" z="-20.6710091"/>
     <vertex x="-30.709053" y="-36.8868332" z="-20.5"/>
     <vertex x="-30.4810638" y="-37.5014954" z="-20.5868244"/>
     <vertex x="-30.7157726" y="-36.8674164" z="0.25"/>
     <vertex x="-30.2458363" y="-38.1399574" z="0.25"/>
     <vertex x="-30.6680012" y="-37.0045891" z="21"/>
     <vertex x="-29.1448669" y="-35.2374229" z="21"/>
     <vertex x="-28.7341061" y="-36.4745712" z="21"/>
     <vertex x="-29.0799637" y="-35.1530609" z="20.9924049"/>
     <vertex x="-29.4317303" y="-33.9108429" z="20.9924049"/>
     <vertex x="-28.6757946" y="-36.3792305" z="20.9924049"/>
     <vertex x="-28.5964184" y="-36.3511848" z="20.9698448"/>
     <vertex x="-28.1418343" y="-37.5557518" z="20.9698448"/>
     <vertex x="-28.9994678" y="-35.1284103" z="20.9698448"/>
     <vertex x="-28.5219402" y="-36.3248672" z="20.9330139"/>
     <vertex x="-28.0022945" y="-37.4996796" z="20.8830223"/>
     <vertex x="-28.0685406" y="-37.5262985" z="20.9330139"/>
     <vertex x="-27.9451103" y="-37.4766998" z="20.8213921"/>
     <vertex x="-27.443346" y="-38.6526108" z="20.8213921"/>
     <vertex x="-27.3977928" y="-38.632019" z="20.75"/>
     <vertex x="-27.3642292" y="-38.616848" z="20.6710091"/>
     <vertex x="-26.8145981" y="-39.7670784" z="20.6710091"/>
     <vertex x="-26.1969528" y="-40.8819427" z="20.5868225"/>
     <vertex x="-26.2166443" y="-40.8929443" z="20.6710091"/>
     <vertex x="-26.0875778" y="-41.0606537" z="20.5"/>
     <vertex x="-25.5522404" y="-41.9805908" z="20.5868225"/>
     <vertex x="-25.7056122" y="-41.7140045" z="-1"/>
     <vertex x="-25.4261246" y="-42.1692963" z="20.5"/>
     <vertex x="-26.0875778" y="-41.0606537" z="-17"/>
     <vertex x="-25.4261246" y="-42.1692963" z="-17"/>
     <vertex x="-25.011488" y="-42.8130264" z="-1"/>
     <vertex x="-22.1055431" y="-39.9346275" z="-17"/>
     <vertex x="-21.449831" y="-40.9409409" z="-17"/>
     <vertex x="-22.7140789" y="-38.8991089" z="-19.5"/>
     <vertex x="-22.1055431" y="-39.9346275" z="-19.5"/>
     <vertex x="-22.4885006" y="-39.341217" z="-19.7604713"/>
     <vertex x="-21.8916588" y="-40.3163719" z="-19.7604713"/>
     <vertex x="-22.5469818" y="-39.375267" z="-20.013031"/>
     <vertex x="-21.9485893" y="-40.3529587" z="-20.013031"/>
     <vertex x="-22.6424751" y="-39.4308662" z="-20.25"/>
     <vertex x="-22.0415497" y="-40.4127045" z="-20.25"/>
     <vertex x="-22.7720795" y="-39.5063248" z="-20.4641819"/>
     <vertex x="-22.1677132" y="-40.493782" z="-20.4641819"/>
     <vertex x="-22.9318562" y="-39.5993576" z="-20.6490669"/>
     <vertex x="-22.3232479" y="-40.5937347" z="-20.6490669"/>
     <vertex x="-23.1169491" y="-39.7071228" z="-20.7990379"/>
     <vertex x="-22.5034294" y="-40.7095337" z="-20.7990379"/>
     <vertex x="-23.3217354" y="-39.8263588" z="-20.9095383"/>
     <vertex x="-22.7027798" y="-40.8376465" z="-20.9095383"/>
     <vertex x="-23.5399933" y="-39.9534378" z="-20.977211"/>
     <vertex x="-22.9152451" y="-40.9741898" z="-20.977211"/>
     <vertex x="-23.2255726" y="-40.9721298" z="-21"/>
     <vertex x="-25.7750397" y="-45.2116241" z="-21"/>
     <vertex x="-22.5364761" y="-42.0065994" z="-21"/>
     <vertex x="-25.6411896" y="-45.5369873" z="-20.9924049"/>
     <vertex x="-24.9636326" y="-46.2676773" z="-21"/>
     <vertex x="-25.7084637" y="-45.5875931" z="-20.9698467"/>
     <vertex x="-24.8816872" y="-46.6402893" z="-20.9698467"/>
     <vertex x="-24.816576" y="-46.5869293" z="-20.9924049"/>
     <vertex x="-24.9427814" y="-46.690361" z="-20.933012"/>
     <vertex x="-24.0707932" y="-47.7102509" z="-20.933012"/>
     <vertex x="-24.9979992" y="-46.7356186" z="-20.8830223"/>
     <vertex x="-24.1240807" y="-47.7577667" z="-20.8830223"/>
     <vertex x="-25.82864" y="-45.6780014" z="-20.8830223"/>
     <vertex x="-25.0456638" y="-46.7746811" z="-20.821394"/>
     <vertex x="-25.8778877" y="-45.7150497" z="-20.821394"/>
     <vertex x="-26.6653137" y="-44.6217117" z="-20.821394"/>
     <vertex x="-25.9178371" y="-45.7451019" z="-20.75"/>
     <vertex x="-27.4065762" y="-43.4965668" z="-20.821394"/>
     <vertex x="-26.7064781" y="-44.6500778" z="-20.75"/>
     <vertex x="-28.0469151" y="-42.3109283" z="-20.8830223"/>
     <vertex x="-28.1003933" y="-42.3415604" z="-20.821394"/>
     <vertex x="-28.6908569" y="-41.1303101" z="-20.8830223"/>
     <vertex x="-28.7455616" y="-41.1586914" z="-20.821394"/>
     <vertex x="-29.3409672" y="-39.9500046" z="-20.821394"/>
     <vertex x="-28.789938" y="-41.1817093" z="-20.75"/>
     <vertex x="-29.8855782" y="-38.7176018" z="-20.821394"/>
     <vertex x="-29.3862629" y="-39.9711609" z="-20.75"/>
     <vertex x="-30.3206387" y="-37.4422607" z="-20.8830223"/>
     <vertex x="-30.3784523" y="-37.4636078" z="-20.821394"/>
     <vertex x="-30.8187351" y="-36.190197" z="-20.821394"/>
     <vertex x="-30.4253483" y="-37.4809227" z="-20.75"/>
     <vertex x="-31.2056637" y="-34.8995743" z="-20.821394"/>
     <vertex x="-30.8663101" y="-36.2055473" z="-20.75"/>
     <vertex x="-31.478548" y="-33.5799904" z="-20.8830223"/>
     <vertex x="-31.5385704" y="-33.5939713" z="-20.821394"/>
     <vertex x="-31.7563248" y="-32.2641792" z="-20.8830223"/>
     <vertex x="-31.9084892" y="-30.9275894" z="-20.933012"/>
     <vertex x="-31.979126" y="-30.9379501" z="-20.8830223"/>
     <vertex x="-31.8303356" y="-30.9161263" z="-20.9698467"/>
     <vertex x="-31.9969959" y="-29.587986" z="-20.9698467"/>
     <vertex x="-32.0755577" y="-29.5961914" z="-20.933012"/>
     <vertex x="-31.9132652" y="-29.5792465" z="-20.9924049"/>
     <vertex x="-32.0242424" y="-28.2488136" z="-20.9924049"/>
     <vertex x="-31.7092972" y="-30.5501709" z="-21"/>
     <vertex x="-31.8608704" y="-29.227047" z="-21"/>
     <vertex x="-27.4367065" y="-28.1105766" z="-21"/>
     <vertex x="-31.9572582" y="-27.8987617" z="-21"/>
     <vertex x="-27.1343155" y="-28.638031" z="-20.977211"/>
     <vertex x="-27.2131348" y="-27.4438667" z="-20.977211"/>
     <vertex x="-26.8827324" y="-28.6158676" z="-20.9095383"/>
     <vertex x="-26.9608212" y="-27.4327736" z="-20.9095383"/>
     <vertex x="-26.749897" y="-26.2473907" z="-20.7990379"/>
     <vertex x="-26.986866" y="-26.2473907" z="-20.9095383"/>
     <vertex x="-26.5101051" y="-25.0818253" z="-20.6490669"/>
     <vertex x="-26.7240791" y="-25.0724182" z="-20.7990379"/>
     <vertex x="-26.646677" y="-23.8997116" z="-20.7990379"/>
     <vertex x="-26.9608212" y="-25.0620079" z="-20.9095383"/>
     <vertex x="-26.3055172" y="-22.7596893" z="-20.6490669"/>
     <vertex x="-26.5178394" y="-22.7315407" z="-20.7990379"/>
     <vertex x="-26.1269341" y="-21.6076012" z="-20.6490669"/>
     <vertex x="-26.3378162" y="-21.5701523" z="-20.7990379"/>
     <vertex x="-26.1069527" y="-20.4177933" z="-20.7990379"/>
     <vertex x="-26.5711346" y="-21.528717" z="-20.9095383"/>
     <vertex x="-25.6189137" y="-19.3325005" z="-20.6490669"/>
     <vertex x="-25.825695" y="-19.2766876" z="-20.7990379"/>
     <vertex x="-25.2904568" y="-18.2138786" z="-20.6490669"/>
     <vertex x="-25.4945869" y="-18.1490402" z="-20.7990379"/>
     <vertex x="-25.1142673" y="-17.0370178" z="-20.7990379"/>
     <vertex x="-25.7204361" y="-18.0772972" z="-20.9095383"/>
     <vertex x="-24.4878178" y="-16.0252876" z="-20.6490669"/>
     <vertex x="-24.6854706" y="-15.9427795" z="-20.7990379"/>
     <vertex x="-24.0151863" y="-14.9595413" z="-20.6490669"/>
     <vertex x="-24.2090225" y="-14.8684311" z="-20.7990379"/>
     <vertex x="-23.6858463" y="-13.8160477" z="-20.7990379"/>
     <vertex x="-24.4234829" y="-14.7676277" z="-20.9095383"/>
     <vertex x="-22.9318562" y="-12.8954239" z="-20.6490669"/>
     <vertex x="-23.1169491" y="-12.7876587" z="-20.7990379"/>
     <vertex x="-22.3232479" y="-11.9010429" z="-20.6490669"/>
     <vertex x="-23.3217354" y="-12.6684227" z="-20.9095383"/>
     <vertex x="-23.8956718" y="-13.7059212" z="-20.9095383"/>
     <vertex x="-23.5399933" y="-12.5413437" z="-20.977211"/>
     <vertex x="-24.1193008" y="-13.5885506" z="-20.977211"/>
     <vertex x="-25.1372185" y="-15.7542038" z="-20.977211"/>
     <vertex x="-24.9041519" y="-15.8514938" z="-20.9095383"/>
     <vertex x="-25.5738621" y="-16.8684692" z="-20.977211"/>
     <vertex x="-25.3367462" y="-16.9554291" z="-20.9095383"/>
     <vertex x="-26.2983093" y="-19.1491241" z="-20.977211"/>
     <vertex x="-26.0544777" y="-19.2149353" z="-20.9095383"/>
     <vertex x="-26.584713" y="-20.3111115" z="-20.977211"/>
     <vertex x="-26.3382263" y="-20.3661499" z="-20.9095383"/>
     <vertex x="-27.0031204" y="-22.6671982" z="-20.977211"/>
     <vertex x="-26.7527542" y="-22.7003937" z="-20.9095383"/>
     <vertex x="-27.1343155" y="-23.8567505" z="-20.977211"/>
     <vertex x="-26.8827324" y="-23.8789139" z="-20.9095383"/>
     <vertex x="-27.2131348" y="-25.0509148" z="-20.977211"/>
     <vertex x="-27.2394257" y="-26.2473907" z="-20.977211"/>
     <vertex x="-27.4367065" y="-24.3842049" z="-21"/>
     <vertex x="-27.4928741" y="-25.6259041" z="-21"/>
     <vertex x="-31.9839077" y="-25.2359161" z="-21"/>
     <vertex x="-31.9982948" y="-26.5676155" z="-21"/>
     <vertex x="-32.0797768" y="-25.5798645" z="-20.9924049"/>
     <vertex x="-32.1639442" y="-26.9166679" z="-20.9698467"/>
     <vertex x="-32.0797768" y="-26.914917" z="-20.9924049"/>
     <vertex x="-32.2429161" y="-26.9183121" z="-20.933012"/>
     <vertex x="-32.1870995" y="-28.2589912" z="-20.933012"/>
     <vertex x="-32.2583542" y="-28.2634468" z="-20.8830223"/>
     <vertex x="-32.3198624" y="-28.2672882" z="-20.821394"/>
     <vertex x="-32.2078629" y="-29.6100006" z="-20.821394"/>
     <vertex x="-32.0895653" y="-30.9541473" z="-20.75"/>
     <vertex x="-32.0401039" y="-30.9468956" z="-20.821394"/>
     <vertex x="-31.9021835" y="-32.2918129" z="-20.6710091"/>
     <vertex x="-31.8659935" y="-32.2849579" z="-20.75"/>
     <vertex x="-31.5872574" y="-33.6053123" z="-20.75"/>
     <vertex x="-31.8168774" y="-32.27565" z="-20.821394"/>
     <vertex x="-32.1465645" y="-29.6036034" z="-20.8830223"/>
     <vertex x="-32.1082611" y="-28.2540665" z="-20.9698467"/>
     <vertex x="-27.4928741" y="-26.8688774" z="-21"/>
     <vertex x="-31.2538357" y="-34.9129295" z="-20.75"/>
     <vertex x="-30.9013653" y="-36.2168541" z="-20.6710091"/>
     <vertex x="-30.4599018" y="-37.493679" z="-20.6710091"/>
     <vertex x="-29.9865246" y="-38.7597237" z="-20.5868244"/>
     <vertex x="-29.9657078" y="-38.7510376" z="-20.6710091"/>
     <vertex x="-29.931715" y="-38.7368507" z="-20.75"/>
     <vertex x="-29.4400749" y="-39.9962921" z="-20.5868244"/>
     <vertex x="-29.4196358" y="-39.9867477" z="-20.6710091"/>
     <vertex x="-29.7280388" y="-39.3808441" z="-20.5"/>
     <vertex x="-30.2442646" y="-38.1439552" z="-20.5"/>
     <vertex x="-29.161253" y="-40.5953979" z="-20.5"/>
     <vertex x="-28.842659" y="-41.2090607" z="-20.5868244"/>
     <vertex x="-29.7273598" y="-39.3823814" z="0.25"/>
     <vertex x="-29.1544895" y="-40.6091385" z="0.25"/>
     <vertex x="-30.1939735" y="-38.2710266" z="21"/>
     <vertex x="-29.6676712" y="-39.5166473" z="21"/>
     <vertex x="-28.2708588" y="-37.6930351" z="21"/>
     <vertex x="-28.2199497" y="-37.5871391" z="20.9924049"/>
     <vertex x="-27.7132492" y="-38.7746162" z="20.9924049"/>
     <vertex x="-27.7559681" y="-38.8905907" z="21"/>
     <vertex x="-27.6365376" y="-38.7399406" z="20.9698448"/>
     <vertex x="-27.0814362" y="-39.9016151" z="20.9698448"/>
     <vertex x="-27.564558" y="-38.7074051" z="20.9330139"/>
     <vertex x="-27.0109043" y="-39.8660545" z="20.9330139"/>
     <vertex x="-27.4995022" y="-38.6779976" z="20.8830223"/>
     <vertex x="-26.947155" y="-39.8339119" z="20.8830223"/>
     <vertex x="-26.8921261" y="-39.8061676" z="20.8213921"/>
     <vertex x="-26.8474865" y="-39.7836609" z="20.75"/>
     <vertex x="-26.2488022" y="-40.9109116" z="20.75"/>
     <vertex x="-25.5714474" y="-41.9924164" z="20.6710091"/>
     <vertex x="-25.6028137" y="-42.011734" z="20.75"/>
     <vertex x="-24.8614807" y="-43.0508881" z="20.5868225"/>
     <vertex x="-24.8801689" y="-43.0635223" z="20.6710091"/>
     <vertex x="-24.7175865" y="-43.2484436" z="20.5"/>
     <vertex x="-24.1259174" y="-44.0909042" z="20.5868225"/>
     <vertex x="-24.2704067" y="-43.8809509" z="-1"/>
     <vertex x="-23.9632778" y="-44.2961121" z="20.5"/>
     <vertex x="-24.7175865" y="-43.2484436" z="-17"/>
     <vertex x="-23.9632778" y="-44.2961121" z="-17"/>
     <vertex x="-23.4837608" y="-44.9157639" z="-1"/>
     <vertex x="-20.7483444" y="-41.9158936" z="-17"/>
     <vertex x="-23.1645947" y="-45.3103638" z="-17"/>
     <vertex x="-21.449831" y="-40.9409409" z="-19.5"/>
     <vertex x="-20.7483444" y="-41.9158936" z="-19.5"/>
     <vertex x="-20.0025806" y="-42.8574066" z="-17"/>
     <vertex x="-21.2525616" y="-41.2643738" z="-19.7604713"/>
     <vertex x="-20.5724411" y="-42.1833878" z="-19.7604713"/>
     <vertex x="-21.3078308" y="-41.303421" z="-20.013031"/>
     <vertex x="-20.6259403" y="-42.2248306" z="-20.013031"/>
     <vertex x="-21.3980751" y="-41.3671875" z="-20.25"/>
     <vertex x="-20.7132969" y="-42.2924957" z="-20.25"/>
     <vertex x="-21.5205555" y="-41.4537354" z="-20.4641819"/>
     <vertex x="-20.8318596" y="-42.3843384" z="-20.4641819"/>
     <vertex x="-21.6715508" y="-41.5604248" z="-20.6490669"/>
     <vertex x="-20.9780216" y="-42.4975586" z="-20.6490669"/>
     <vertex x="-21.8464718" y="-41.684021" z="-20.7990379"/>
     <vertex x="-21.1473446" y="-42.6287231" z="-20.7990379"/>
     <vertex x="-22.0400028" y="-41.8207703" z="-20.9095383"/>
     <vertex x="-21.3346825" y="-42.7738342" z="-20.9095383"/>
     <vertex x="-22.2462654" y="-41.9665146" z="-20.977211"/>
     <vertex x="-21.5343456" y="-42.9284973" z="-20.977211"/>
     <vertex x="-21.8013382" y="-43.0088654" z="-21"/>
     <vertex x="-24.1089897" y="-47.2890549" z="-21"/>
     <vertex x="-21.0216618" y="-43.9768982" z="-21"/>
     <vertex x="-23.9490013" y="-47.6016541" z="-20.9924049"/>
     <vertex x="-23.2125874" y="-48.2739868" z="-21"/>
     <vertex x="-24.011837" y="-47.6576843" z="-20.9698467"/>
     <vertex x="-23.1004162" y="-48.6380157" z="-20.9698467"/>
     <vertex x="-23.0399666" y="-48.579422" z="-20.9924049"/>
     <vertex x="-23.157135" y="-48.6929855" z="-20.933012"/>
     <vertex x="-22.2033882" y="-49.6368637" z="-20.933012"/>
     <vertex x="-23.2084007" y="-48.7426758" z="-20.8830223"/>
     <vertex x="-22.2525406" y="-49.6886444" z="-20.8830223"/>
     <vertex x="-23.2526531" y="-48.7855682" z="-20.821394"/>
     <vertex x="-22.2949715" y="-49.7333374" z="-20.821394"/>
     <vertex x="-24.1700802" y="-47.7987823" z="-20.821394"/>
     <vertex x="-23.2885475" y="-48.8203583" z="-20.75"/>
     <vertex x="-24.2073917" y="-47.8320465" z="-20.75"/>
     <vertex x="-25.0843277" y="-46.8063736" z="-20.75"/>
     <vertex x="-24.2348843" y="-47.8565674" z="-20.6710091"/>
     <vertex x="-25.1128139" y="-46.8297195" z="-20.6710091"/>
     <vertex x="-25.9472713" y="-45.7672424" z="-20.6710091"/>
     <vertex x="-25.1302605" y="-46.844017" z="-20.5868244"/>
     <vertex x="-26.7368069" y="-44.6709747" z="-20.6710091"/>
     <vertex x="-25.9652977" y="-45.7808075" z="-20.5868244"/>
     <vertex x="-27.448885" y="-43.5231934" z="-20.75"/>
     <vertex x="-27.4800587" y="-43.5428162" z="-20.6710091"/>
     <vertex x="-28.1437721" y="-42.3664017" z="-20.75"/>
     <vertex x="-28.1757355" y="-42.3847122" z="-20.6710091"/>
     <vertex x="-28.8226337" y="-41.1986694" z="-20.6710091"/>
     <vertex x="-28.1953087" y="-42.3959198" z="-20.5868244"/>
     <vertex x="-28.5448742" y="-41.7855453" z="-20.5"/>
     <vertex x="-27.8799477" y="-42.9492722" z="-20.5"/>
     <vertex x="-27.4991493" y="-43.5548325" z="-20.5868244"/>
     <vertex x="-28.531826" y="-41.809494" z="0.25"/>
     <vertex x="-27.8597679" y="-42.9829102" z="0.25"/>
     <vertex x="-29.0900116" y="-40.739296" z="21"/>
     <vertex x="-28.4619884" y="-41.9368591" z="21"/>
     <vertex x="-27.1903763" y="-40.0650558" z="21"/>
     <vertex x="-27.1566086" y="-39.9395142" z="20.9924049"/>
     <vertex x="-26.5510292" y="-41.0797424" z="20.9924049"/>
     <vertex x="-26.5751171" y="-41.2142792" z="21"/>
     <vertex x="-26.4775333" y="-41.0386887" z="20.9698448"/>
     <vertex x="-25.8259163" y="-42.1491013" z="20.9698448"/>
     <vertex x="-26.4085732" y="-41.0001602" z="20.9330139"/>
     <vertex x="-25.7586536" y="-42.1076889" z="20.9330139"/>
     <vertex x="-26.3462467" y="-40.9653473" z="20.8830223"/>
     <vertex x="-25.6978588" y="-42.0702515" z="20.8830223"/>
     <vertex x="-26.2924442" y="-40.9352875" z="20.8213921"/>
     <vertex x="-25.6453819" y="-42.037941" z="20.8213921"/>
     <vertex x="-24.9106865" y="-43.0841446" z="20.75"/>
     <vertex x="-24.9521046" y="-43.1121368" z="20.8213921"/>
     <vertex x="-24.1440544" y="-44.1043167" z="20.6710091"/>
     <vertex x="-24.1736679" y="-44.1262207" z="20.75"/>
     <vertex x="-23.34688" y="-45.0987625" z="20.5868225"/>
     <vertex x="-23.3644295" y="-45.1129303" z="20.6710091"/>
     <vertex x="-23.1645947" y="-45.3103638" z="20.5"/>
     <vertex x="-22.5257683" y="-46.0726471" z="20.5868225"/>
     <vertex x="-22.6530247" y="-45.9155273" z="-1"/>
     <vertex x="-22.3230152" y="-46.2893066" z="20.5"/>
     <vertex x="-22.3230152" y="-46.2893066" z="-17"/>
     <vertex x="-21.7797623" y="-46.8783722" z="-1"/>
     <vertex x="-19.2141285" y="-43.7634735" z="-17"/>
     <vertex x="-21.4400978" y="-47.2311401" z="-17"/>
     <vertex x="-20.0025806" y="-42.8574066" z="-19.5"/>
     <vertex x="-19.2141285" y="-43.7634735" z="-19.5"/>
     <vertex x="-18.3846741" y="-44.6321716" z="-17"/>
     <vertex x="-19.8526096" y="-43.07164" z="-19.7604713"/>
     <vertex x="-19.0944576" y="-43.9274139" z="-19.7604713"/>
     <vertex x="-19.9042377" y="-43.115387" z="-20.013031"/>
     <vertex x="-19.1441135" y="-43.9733887" z="-20.013031"/>
     <vertex x="-19.9885368" y="-43.1868286" z="-20.25"/>
     <vertex x="-19.2251949" y="-44.0484695" z="-20.25"/>
     <vertex x="-20.102951" y="-43.2837906" z="-20.4641819"/>
     <vertex x="-19.3352375" y="-44.1503601" z="-20.4641819"/>
     <vertex x="-20.2439995" y="-43.4033203" z="-20.6490669"/>
     <vertex x="-19.4708996" y="-44.2759705" z="-20.6490669"/>
     <vertex x="-20.4073982" y="-43.5417938" z="-20.7990379"/>
     <vertex x="-19.6280575" y="-44.4214859" z="-20.7990379"/>
     <vertex x="-20.5881805" y="-43.6949997" z="-20.9095383"/>
     <vertex x="-19.8019371" y="-44.582489" z="-20.9095383"/>
     <vertex x="-20.7808571" y="-43.858284" z="-20.977211"/>
     <vertex x="-19.9872551" y="-44.7540741" z="-20.977211"/>
     <vertex x="-20.1990395" y="-44.9087067" z="-21"/>
     <vertex x="-22.2759781" y="-49.2207718" z="-21"/>
     <vertex x="-21.300787" y="-50.1277618" z="-21"/>
     <vertex x="-22.0910435" y="-49.5185242" z="-20.9924049"/>
     <vertex x="-22.149004" y="-49.5795746" z="-20.9698467"/>
     <vertex x="-21.1592484" y="-50.480751" z="-20.9698467"/>
     <vertex x="-21.103878" y="-50.4173355" z="-20.9924049"/>
     <vertex x="-21.2112007" y="-50.5402527" z="-20.933012"/>
     <vertex x="-20.1822948" y="-51.4015808" z="-20.933012"/>
     <vertex x="-21.2581577" y="-50.5940323" z="-20.8830223"/>
     <vertex x="-20.2269745" y="-51.4572678" z="-20.8830223"/>
     <vertex x="-21.2986927" y="-50.6404495" z="-20.821394"/>
     <vertex x="-20.2655411" y="-51.5053329" z="-20.821394"/>
     <vertex x="-21.3315716" y="-50.6781082" z="-20.75"/>
     <vertex x="-20.2968254" y="-51.5443268" z="-20.75"/>
     <vertex x="-22.3293877" y="-49.7695923" z="-20.75"/>
     <vertex x="-21.3557987" y="-50.7058563" z="-20.6710091"/>
     <vertex x="-22.3547478" y="-49.7963104" z="-20.6710091"/>
     <vertex x="-23.3149967" y="-48.845993" z="-20.6710091"/>
     <vertex x="-22.3702774" y="-49.8126678" z="-20.5868244"/>
     <vertex x="-23.3311939" y="-48.8616943" z="-20.5868244"/>
     <vertex x="-24.2517204" y="-47.8715744" z="-20.5868244"/>
     <vertex x="-23.8694668" y="-48.3039932" z="-20.5"/>
     <vertex x="-24.758585" y="-47.3010712" z="-20.5"/>
     <vertex x="-25.6055946" y="-46.2623444" z="-20.5"/>
     <vertex x="-24.7021084" y="-47.3673019" z="0.25"/>
     <vertex x="-23.8021698" y="-48.3765945" z="0.25"/>
     <vertex x="-25.5592842" y="-46.3214493" z="0.25"/>
     <vertex x="-25.4693108" y="-46.4354782" z="21"/>
     <vertex x="-26.3722095" y="-45.2408371" z="0.25"/>
     <vertex x="-26.2870598" y="-45.3585129" z="21"/>
     <vertex x="-26.4090557" y="-45.1895752" z="-20.5"/>
     <vertex x="-27.1394806" y="-44.1273499" z="0.25"/>
     <vertex x="-26.7553825" y="-44.6837769" z="-20.5868244"/>
     <vertex x="-27.1676044" y="-44.0845947" z="-20.5"/>
     <vertex x="-27.7846947" y="-43.107254" z="21"/>
     <vertex x="-27.0592995" y="-44.2484665" z="21"/>
     <vertex x="-25.911314" y="-42.3361588" z="21"/>
     <vertex x="-25.8976021" y="-42.1932373" z="20.9924049"/>
     <vertex x="-25.197506" y="-43.2779999" z="20.9924049"/>
     <vertex x="-25.2001801" y="-43.4286499" z="21"/>
     <vertex x="-25.127758" y="-43.2308578" z="20.9698448"/>
     <vertex x="-24.3843174" y="-44.2820129" z="20.9698448"/>
     <vertex x="-25.0623131" y="-43.1866302" z="20.9330139"/>
     <vertex x="-24.3208103" y="-44.2350464" z="20.9330139"/>
     <vertex x="-25.0031643" y="-43.1466522" z="20.8830223"/>
     <vertex x="-24.2634106" y="-44.1925888" z="20.8830223"/>
     <vertex x="-24.2138615" y="-44.1559448" z="20.8213921"/>
     <vertex x="-23.3930874" y="-45.1360779" z="20.75"/>
     <vertex x="-23.431982" y="-45.1674805" z="20.8213921"/>
     <vertex x="-22.5427017" y="-46.0875549" z="20.6710091"/>
     <vertex x="-22.5703526" y="-46.1118927" z="20.75"/>
     <vertex x="-21.6640644" y="-47.0108109" z="20.5868225"/>
     <vertex x="-21.6803493" y="-47.0264206" z="20.6710091"/>
     <vertex x="-21.4400978" y="-47.2311401" z="20.5"/>
     <vertex x="-20.763319" y="-47.9115601" z="20.5868225"/>
     <vertex x="-20.8656082" y="-47.8024826" z="-1"/>
     <vertex x="-20.5174789" y="-48.1341171" z="20.5"/>
     <vertex x="-20.5174789" y="-48.1341171" z="-17"/>
     <vertex x="-19.9122829" y="-48.6861267" z="-1"/>
     <vertex x="-17.5159836" y="-45.4616241" z="-17"/>
     <vertex x="-19.5568676" y="-48.9965668" z="-17"/>
     <vertex x="-18.3846741" y="-44.6321716" z="-19.5"/>
     <vertex x="-17.5159836" y="-45.4616241" z="-19.5"/>
     <vertex x="-16.6099148" y="-46.2500763" z="-17"/>
     <vertex x="-18.2991219" y="-44.7493896" z="-19.7604713"/>
     <vertex x="-17.4691143" y="-45.5350037" z="-19.7604713"/>
     <vertex x="-18.346384" y="-44.797821" z="-20.013031"/>
     <vertex x="-18.4237595" y="-44.8767166" z="-20.25"/>
     <vertex x="-17.5887222" y="-45.6670609" z="-20.25"/>
     <vertex x="-18.5288868" y="-44.9836731" z="-20.4641819"/>
     <vertex x="-17.6893997" y="-45.7782135" z="-20.4641819"/>
     <vertex x="-18.6585598" y="-45.1154556" z="-20.6490669"/>
     <vertex x="-17.8135128" y="-45.9152527" z="-20.6490669"/>
     <vertex x="-18.8088264" y="-45.2680817" z="-20.7990379"/>
     <vertex x="-17.9572945" y="-46.0739975" z="-20.7990379"/>
     <vertex x="-18.9751129" y="-45.4369125" z="-20.9095383"/>
     <vertex x="-19.1523514" y="-45.6168365" z="-20.977211"/>
     <vertex x="-18.1163731" y="-46.2496338" z="-20.9095383"/>
     <vertex x="-19.3351498" y="-45.8023911" z="-21"/>
     <vertex x="-18.2859173" y="-46.4368286" z="-20.977211"/>
     <vertex x="-18.4317608" y="-46.6561279" z="-21"/>
     <vertex x="-20.2887001" y="-50.9933929" z="-21"/>
     <vertex x="-17.3814621" y="-47.2205429" z="-20.977211"/>
     <vertex x="-17.490715" y="-47.4681625" z="-21"/>
     <vertex x="-17.2203045" y="-47.0260849" z="-20.9095383"/>
     <vertex x="-16.4434586" y="-47.9637756" z="-20.977211"/>
     <vertex x="-16.2909966" y="-47.7624207" z="-20.9095383"/>
     <vertex x="-16.5139389" y="-48.2368546" z="-21"/>
     <vertex x="-18.1609173" y="-52.594635" z="-21"/>
     <vertex x="-15.473712" y="-48.6650848" z="-20.977211"/>
     <vertex x="-15.5034237" y="-48.9606171" z="-21"/>
     <vertex x="-15.3302431" y="-48.4572296" z="-20.9095383"/>
     <vertex x="-16.1479473" y="-47.5735016" z="-20.7990379"/>
     <vertex x="-14.4740982" y="-49.3231201" z="-20.977211"/>
     <vertex x="-14.3398972" y="-49.109169" z="-20.9095383"/>
     <vertex x="-14.461236" y="-49.6379776" z="-21"/>
     <vertex x="-15.9073658" y="-54.0134201" z="-21"/>
     <vertex x="-13.4465456" y="-49.936615" z="-20.977211"/>
     <vertex x="-13.3895044" y="-50.2675552" z="-21"/>
     <vertex x="-13.3218718" y="-49.71698" z="-20.9095383"/>
     <vertex x="-14.2139797" y="-48.9084244" z="-20.7990379"/>
     <vertex x="-12.3930368" y="-50.5043869" z="-20.977211"/>
     <vertex x="-12.2781305" y="-50.27948" z="-20.9095383"/>
     <vertex x="-12.2904186" y="-50.8480606" z="-21"/>
     <vertex x="-13.5436497" y="-55.2399216" z="-21"/>
     <vertex x="-11.3156061" y="-51.0253372" z="-20.977211"/>
     <vertex x="-11.1662245" y="-51.3783112" z="-21"/>
     <vertex x="-11.2106895" y="-50.7956009" z="-20.9095383"/>
     <vertex x="-12.1703167" y="-50.0684586" z="-20.7990379"/>
     <vertex x="-10.2163324" y="-51.4984589" z="-20.977211"/>
     <vertex x="-10.1216087" y="-51.2643356" z="-20.9095383"/>
     <vertex x="-10.0192184" y="-51.8572159" z="-21"/>
     <vertex x="-11.0861406" y="-56.2656403" z="-21"/>
     <vertex x="-9.09733868" y="-51.9228363" z="-20.977211"/>
     <vertex x="-8.85174274" y="-52.2838058" z="-21"/>
     <vertex x="-9.01299" y="-51.6847763" z="-20.9095383"/>
     <vertex x="-10.0327311" y="-51.0446625" z="-20.7990379"/>
     <vertex x="-7.96078491" y="-52.2976532" z="-20.977211"/>
     <vertex x="-7.88697338" y="-52.0561218" z="-20.9095383"/>
     <vertex x="-7.66618347" y="-52.657196" z="-21"/>
     <vertex x="-8.55185604" y="-57.0834732" z="-21"/>
     <vertex x="-6.80886412" y="-52.6221848" z="-20.977211"/>
     <vertex x="-6.46496248" y="-52.9766388" z="-21"/>
     <vertex x="-6.74573278" y="-52.3776474" z="-20.9095383"/>
     <vertex x="-7.81771803" y="-51.8294983" z="-20.7990379"/>
     <vertex x="-5.64379978" y="-52.895813" z="-20.977211"/>
     <vertex x="-5.5914712" y="-52.648735" z="-20.9095383"/>
     <vertex x="-5.25053406" y="-53.241478" z="-21"/>
     <vertex x="-5.9583478" y="-57.6877594" z="-21"/>
     <vertex x="-4.46784163" y="-53.1179962" z="-20.977211"/>
     <vertex x="-4.02537823" y="-53.4511719" z="-21"/>
     <vertex x="-4.42641592" y="-52.8688583" z="-20.9095383"/>
     <vertex x="-5.54237223" y="-52.4169006" z="-20.7990379"/>
     <vertex x="-3.28325915" y="-53.2883148" z="-20.977211"/>
     <vertex x="-3.25281668" y="-53.0375977" z="-20.9095383"/>
     <vertex x="-2.7919991" y="-53.6052856" z="-21"/>
     <vertex x="-3.32357526" y="-58.0743179" z="-21"/>
     <vertex x="-2.09233904" y="-53.4064331" z="-20.977211"/>
     <vertex x="-1.55291557" y="-53.7035065" z="-21"/>
     <vertex x="-2.07293844" y="-53.1546173" z="-20.9095383"/>
     <vertex x="-3.22425318" y="-52.8023529" z="-20.7990379"/>
     <vertex x="-0.897379637" y="-53.4721298" z="-20.977211"/>
     <vertex x="-0.889058411" y="-53.2197113" z="-20.9095383"/>
     <vertex x="-0.310659438" y="-53.745636" z="-21"/>
     <vertex x="-0.665785611" y="-58.2404633" z="-21"/>
     <vertex x="0.299312025" y="-53.4852753" z="-20.977211"/>
     <vertex x="0.932231605" y="-53.7315903" z="-21"/>
     <vertex x="0.296537817" y="-53.2327347" z="-20.9095383"/>
     <vertex x="-0.881250799" y="-52.9828644" z="-20.7990379"/>
     <vertex x="1.49542618" y="-53.4458466" z="-20.977211"/>
     <vertex x="1.4815619" y="-53.1936646" z="-20.9095383"/>
     <vertex x="2.17321825" y="-53.6613922" z="-21"/>
     <vertex x="1.99661553" y="-58.1850433" z="-21"/>
     <vertex x="2.68865395" y="-53.3539124" z="-20.977211"/>
     <vertex x="3.40976548" y="-53.5351944" z="-21"/>
     <vertex x="2.66372633" y="-53.1025848" z="-20.9095383"/>
     <vertex x="1.4685533" y="-52.9570541" z="-20.7990379"/>
     <vertex x="3.87669206" y="-53.2096558" z="-20.977211"/>
     <vertex x="3.84074926" y="-52.959671" z="-20.9095383"/>
     <vertex x="4.63934708" y="-53.3532486" z="-21"/>
     <vertex x="4.64519024" y="-57.9084549" z="-21"/>
     <vertex x="5.05724716" y="-53.0133591" z="-20.977211"/>
     <vertex x="5.85945082" y="-53.115921" z="-21"/>
     <vertex x="5.01035881" y="-52.7651978" z="-20.9095383"/>
     <vertex x="3.80702496" y="-52.7251129" z="-20.7990379"/>
     <vertex x="6.22899294" y="-52.7651749" z="-20.977211"/>
     <vertex x="6.17218304" y="-52.5190887" z="-20.9095383"/>
     <vertex x="7.06758404" y="-52.8237076" z="-21"/>
     <vertex x="7.26159668" y="-57.4126053" z="-21"/>
     <vertex x="7.38681269" y="-52.4662476" z="-20.977211"/>
     <vertex x="8.26127911" y="-52.4772034" z="-21"/>
     <vertex x="7.31832504" y="-52.2231522" z="-20.9095383"/>
     <vertex x="6.11892176" y="-52.2881775" z="-20.7990379"/>
     <vertex x="8.53132629" y="-52.1164856" z="-20.977211"/>
     <vertex x="8.45222759" y="-51.8766327" z="-20.9095383"/>
     <vertex x="9.438097" y="-52.0771103" z="-21"/>
     <vertex x="9.82771587" y="-56.7009277" z="-21"/>
     <vertex x="9.65937233" y="-51.7167892" z="-20.977211"/>
     <vertex x="10.5956335" y="-51.6242447" z="-21"/>
     <vertex x="9.56981468" y="-51.4806442" z="-20.9095383"/>
     <vertex x="8.3780098" y="-51.6515884" z="-20.7990379"/>
     <vertex x="10.768774" y="-51.2679367" z="-20.977211"/>
     <vertex x="10.6689291" y="-51.0359497" z="-20.9095383"/>
     <vertex x="11.7315245" y="-51.1195374" z="-21"/>
     <vertex x="12.3257761" y="-55.7783508" z="-21"/>
     <vertex x="11.8573885" y="-50.7707825" z="-20.977211"/>
     <vertex x="12.8434477" y="-50.5640182" z="-21"/>
     <vertex x="11.7474508" y="-50.5434036" z="-20.9095383"/>
     <vertex x="10.5752478" y="-50.8182831" z="-20.7990379"/>
     <vertex x="12.9231157" y="-50.2262878" z="-20.977211"/>
     <vertex x="12.803297" y="-50.0039673" z="-20.9095383"/>
     <vertex x="13.9291334" y="-49.9588242" z="-21"/>
     <vertex x="14.7384777" y="-54.651268" z="-21"/>
     <vertex x="13.9638977" y="-49.6355133" z="-20.977211"/>
     <vertex x="14.9863634" y="-49.305191" z="-21"/>
     <vertex x="13.8344288" y="-49.418663" z="-20.9095383"/>
     <vertex x="12.6908731" y="-49.7953644" z="-20.7990379"/>
     <vertex x="14.977726" y="-48.999588" z="-20.977211"/>
     <vertex x="14.8388567" y="-48.7886353" z="-20.9095383"/>
     <vertex x="16.0129757" y="-48.6044464" z="-21"/>
     <vertex x="17.0491123" y="-53.3274841" z="-21"/>
     <vertex x="15.9626427" y="-48.3197556" z="-20.977211"/>
     <vertex x="17.006876" y="-47.8580322" z="-21"/>
     <vertex x="15.8146429" y="-48.1151047" z="-20.9095383"/>
     <vertex x="14.708559" y="-48.5907059" z="-20.7990379"/>
     <vertex x="16.916748" y="-47.5973053" z="-20.977211"/>
     <vertex x="16.759901" y="-47.399353" z="-20.9095383"/>
     <vertex x="17.966032" y="-47.0674591" z="-21"/>
     <vertex x="19.2416801" y="-51.8161545" z="-21"/>
     <vertex x="17.8381996" y="-46.8336487" z="-20.977211"/>
     <vertex x="18.888485" y="-46.2343597" z="-21"/>
     <vertex x="17.6728096" y="-46.6427841" z="-20.9095383"/>
     <vertex x="16.6127357" y="-47.213623" z="-20.7990379"/>
     <vertex x="18.7252197" y="-46.0302582" z="-20.977211"/>
     <vertex x="18.5516052" y="-45.8468399" z="-20.9095383"/>
     <vertex x="19.7723503" y="-45.3604279" z="-21"/>
     <vertex x="21.300993" y="-50.1277618" z="-21"/>
     <vertex x="19.5760937" y="-45.1886826" z="-20.977211"/>
     <vertex x="20.389183" y="-44.3105392" z="-20.977211"/>
     <vertex x="19.3945904" y="-45.0130615" z="-20.9095383"/>
     <vertex x="18.3887062" y="-45.674736" z="-20.7990379"/>
     <vertex x="20.20014" y="-44.1430664" z="-20.9095383"/>
     <vertex x="19.2242889" y="-44.8482819" z="-20.7990379"/>
     <vertex x="21.1629143" y="-43.3975296" z="-20.977211"/>
     <vertex x="20.9666977" y="-43.2385178" z="-20.9095383"/>
     <vertex x="20.6158218" y="-44.4474487" z="-21"/>
     <vertex x="21.4171772" y="-43.4972839" z="-21"/>
     <vertex x="22.2761841" y="-49.2207718" z="-21"/>
     <vertex x="23.2127934" y="-48.2739868" z="-21"/>
     <vertex x="22.5705967" y="-49.0539093" z="-20.9924049"/>
     <vertex x="21.6023426" y="-49.9730606" z="-20.9924049"/>
     <vertex x="23.4997749" y="-48.0952682" z="-20.9924049"/>
     <vertex x="24.1091957" y="-47.2890549" z="-21"/>
     <vertex x="23.5614319" y="-48.1525879" z="-20.9698467"/>
     <vertex x="22.6298141" y="-49.113739" z="-20.9698467"/>
     <vertex x="24.452261" y="-47.153511" z="-20.9698467"/>
     <vertex x="24.3882732" y="-47.0988007" z="-20.9924049"/>
     <vertex x="24.5122986" y="-47.2048416" z="-20.933012"/>
     <vertex x="25.3628788" y="-46.1670303" z="-20.933012"/>
     <vertex x="23.6192818" y="-48.2063751" z="-20.933012"/>
     <vertex x="24.5665627" y="-47.251236" z="-20.8830223"/>
     <vertex x="22.6853771" y="-49.1698914" z="-20.933012"/>
     <vertex x="23.6715698" y="-48.254982" z="-20.8830223"/>
     <vertex x="21.6590195" y="-50.0353088" z="-20.9698467"/>
     <vertex x="21.7122002" y="-50.0937195" z="-20.933012"/>
     <vertex x="20.5966911" y="-50.8511505" z="-20.9924049"/>
     <vertex x="20.6507301" y="-50.9156952" z="-20.9698467"/>
     <vertex x="20.2889061" y="-50.9933929" z="-21"/>
     <vertex x="19.5553837" y="-51.6866379" z="-20.9924049"/>
     <vertex x="18.4802227" y="-52.4780884" z="-20.9924049"/>
     <vertex x="18.1611233" y="-52.594635" z="-21"/>
     <vertex x="19.6066914" y="-51.7533798" z="-20.9698467"/>
     <vertex x="18.5287094" y="-52.5469055" z="-20.9698467"/>
     <vertex x="20.7014351" y="-50.9762726" z="-20.933012"/>
     <vertex x="19.6548309" y="-51.8160095" z="-20.933012"/>
     <vertex x="20.747263" y="-51.0310135" z="-20.8830223"/>
     <vertex x="18.5742035" y="-52.6114807" z="-20.933012"/>
     <vertex x="19.6983433" y="-51.872612" z="-20.8830223"/>
     <vertex x="17.4186497" y="-53.2949066" z="-20.9698467"/>
     <vertex x="17.4614182" y="-53.3613129" z="-20.933012"/>
     <vertex x="17.3730698" y="-53.2241287" z="-20.9924049"/>
     <vertex x="16.2358398" y="-53.9234619" z="-20.9924049"/>
     <vertex x="15.9075718" y="-54.0134201" z="-21"/>
     <vertex x="15.0705032" y="-54.5748901" z="-20.9924049"/>
     <vertex x="13.879077" y="-55.1772766" z="-20.9924049"/>
     <vertex x="13.5438557" y="-55.2399216" z="-21"/>
     <vertex x="15.1100435" y="-54.6492157" z="-20.9698467"/>
     <vertex x="13.9154911" y="-55.2531815" z="-20.9698467"/>
     <vertex x="16.2784367" y="-53.9960785" z="-20.9698467"/>
     <vertex x="16.3184052" y="-54.064209" z="-20.933012"/>
     <vertex x="15.1471434" y="-54.7189484" z="-20.933012"/>
     <vertex x="16.3545303" y="-54.1257935" z="-20.8830223"/>
     <vertex x="13.9496584" y="-55.3244019" z="-20.933012"/>
     <vertex x="15.1806746" y="-54.7819824" z="-20.8830223"/>
     <vertex x="12.6968489" y="-55.8069305" z="-20.9698467"/>
     <vertex x="12.7280235" y="-55.879509" z="-20.933012"/>
     <vertex x="12.6636238" y="-55.7295837" z="-20.9924049"/>
     <vertex x="11.4262476" y="-56.2308426" z="-20.9924049"/>
     <vertex x="11.0863466" y="-56.2656403" z="-21"/>
     <vertex x="10.1690912" y="-56.6801987" z="-20.9924049"/>
     <vertex x="8.89433002" y="-57.0768738" z="-20.9924049"/>
     <vertex x="8.55206203" y="-57.0834732" z="-21"/>
     <vertex x="10.1957712" y="-56.7600479" z="-20.9698467"/>
     <vertex x="8.91766548" y="-57.1577606" z="-20.9698467"/>
     <vertex x="11.4562263" y="-56.3095093" z="-20.9698467"/>
     <vertex x="11.484355" y="-56.3833237" z="-20.933012"/>
     <vertex x="10.2208052" y="-56.8349686" z="-20.933012"/>
     <vertex x="11.509778" y="-56.4500351" z="-20.8830223"/>
     <vertex x="8.93956089" y="-57.2336578" z="-20.933012"/>
     <vertex x="10.2434311" y="-56.9026794" z="-20.8830223"/>
     <vertex x="7.62412167" y="-57.5019608" z="-20.9698467"/>
     <vertex x="7.64284134" y="-57.5787048" z="-20.933012"/>
     <vertex x="7.60417128" y="-57.4201736" z="-20.9924049"/>
     <vertex x="6.30084801" y="-57.7095108" z="-20.9924049"/>
     <vertex x="5.95855379" y="-57.6877594" z="-21"/>
     <vertex x="4.98661757" y="-57.9443817" z="-20.9924049"/>
     <vertex x="3.66375446" y="-58.1243744" z="-20.9924049"/>
     <vertex x="3.32378125" y="-58.0743179" z="-21"/>
     <vertex x="4.99970055" y="-58.0275421" z="-20.9698467"/>
     <vertex x="3.67336679" y="-58.2080078" z="-20.9698467"/>
     <vertex x="6.31737947" y="-57.7920532" z="-20.9698467"/>
     <vertex x="6.33289051" y="-57.8695068" z="-20.933012"/>
     <vertex x="5.01197624" y="-58.1055679" z="-20.933012"/>
     <vertex x="6.34690952" y="-57.9395142" z="-20.8830223"/>
     <vertex x="3.68238592" y="-58.2864838" z="-20.933012"/>
     <vertex x="5.02307129" y="-58.1761017" z="-20.8830223"/>
     <vertex x="2.34067392" y="-58.3331451" z="-20.9698467"/>
     <vertex x="2.34642076" y="-58.4119263" z="-20.933012"/>
     <vertex x="2.33454895" y="-58.2491837" z="-20.9924049"/>
     <vertex x="1.001302" y="-58.3185883" z="-20.9924049"/>
     <vertex x="0.665991604" y="-58.2404633" z="-21"/>
     <vertex x="-0.333678186" y="-58.3324738" z="-20.9924049"/>
     <vertex x="-1.66808057" y="-58.2908173" z="-20.9924049"/>
     <vertex x="-1.99640954" y="-58.1850433" z="-21"/>
     <vertex x="-0.334553897" y="-58.4166565" z="-20.9698467"/>
     <vertex x="-1.67245734" y="-58.3748932" z="-20.9698467"/>
     <vertex x="1.0039289" y="-58.4027405" z="-20.9698467"/>
     <vertex x="1.00639355" y="-58.4816895" z="-20.933012"/>
     <vertex x="-0.335375607" y="-58.4956512" z="-20.933012"/>
     <vertex x="1.00862122" y="-58.5530472" z="-20.8830223"/>
     <vertex x="-1.67656398" y="-58.4537811" z="-20.933012"/>
     <vertex x="-0.336118281" y="-58.5670319" z="-20.8830223"/>
     <vertex x="-3.00746536" y="-58.2775116" z="-20.9698467"/>
     <vertex x="-3.01484966" y="-58.3561554" z="-20.933012"/>
     <vertex x="-2.99959493" y="-58.1936951" z="-20.9924049"/>
     <vertex x="-4.32591629" y="-58.0412598" z="-20.9924049"/>
     <vertex x="-4.64498425" y="-57.9084549" z="-21"/>
     <vertex x="-5.64474869" y="-57.8337784" z="-20.9924049"/>
     <vertex x="-6.95380878" y="-57.5716248" z="-20.9924049"/>
     <vertex x="-7.26139069" y="-57.4126053" z="-21"/>
     <vertex x="-5.65955877" y="-57.9166565" z="-20.9698467"/>
     <vertex x="-6.97205353" y="-57.6538086" z="-20.9698467"/>
     <vertex x="-4.33726645" y="-58.1246719" z="-20.9698467"/>
     <vertex x="-4.34791613" y="-58.2029419" z="-20.933012"/>
     <vertex x="-5.67345524" y="-57.9944077" z="-20.933012"/>
     <vertex x="-4.35754156" y="-58.2736816" z="-20.8830223"/>
     <vertex x="-6.98917246" y="-57.7309189" z="-20.933012"/>
     <vertex x="-5.68601513" y="-58.0646896" z="-20.8830223"/>
     <vertex x="-8.2724781" y="-57.3365936" z="-20.9698467"/>
     <vertex x="-8.29278946" y="-57.4129257" z="-20.933012"/>
     <vertex x="-8.2508297" y="-57.2552338" z="-20.9924049"/>
     <vertex x="-9.53356743" y="-56.88517" z="-20.9924049"/>
     <vertex x="-9.82750988" y="-56.7009277" z="-21"/>
     <vertex x="-10.7998009" y="-56.4620667" z="-20.9924049"/>
     <vertex x="-12.0473375" y="-55.9866486" z="-20.9924049"/>
     <vertex x="-12.3255701" y="-55.7783508" z="-21"/>
     <vertex x="-10.8281364" y="-56.5413361" z="-20.9698467"/>
     <vertex x="-12.0789461" y="-56.0646744" z="-20.9698467"/>
     <vertex x="-9.55858135" y="-56.9655533" z="-20.9698467"/>
     <vertex x="-9.58205032" y="-57.0409775" z="-20.933012"/>
     <vertex x="-10.854723" y="-56.615715" z="-20.933012"/>
     <vertex x="-9.6032629" y="-57.1091461" z="-20.8830223"/>
     <vertex x="-12.1086035" y="-56.137886" z="-20.933012"/>
     <vertex x="-10.8787527" y="-56.6829453" z="-20.8830223"/>
     <vertex x="-13.3088446" y="-55.5363922" z="-20.9698467"/>
     <vertex x="-13.3415222" y="-55.6083069" z="-20.933012"/>
     <vertex x="-13.2740173" y="-55.4597473" z="-20.9924049"/>
     <vertex x="-14.4777174" y="-54.8822784" z="-20.9924049"/>
     <vertex x="-14.7382717" y="-54.651268" z="-21"/>
     <vertex x="-15.656354" y="-54.2552414" z="-20.9924049"/>
     <vertex x="-16.8078861" y="-53.5797119" z="-20.9924049"/>
     <vertex x="-17.0489063" y="-53.3274841" z="-21"/>
     <vertex x="-15.6974316" y="-54.3287201" z="-20.9698467"/>
     <vertex x="-16.8519859" y="-53.6514282" z="-20.9698467"/>
     <vertex x="-14.5157032" y="-54.9574127" z="-20.9698467"/>
     <vertex x="-14.5513439" y="-55.0279007" z="-20.933012"/>
     <vertex x="-15.7359743" y="-54.3976746" z="-20.933012"/>
     <vertex x="-14.5835571" y="-55.0916138" z="-20.8830223"/>
     <vertex x="-16.893362" y="-53.7187119" z="-20.933012"/>
     <vertex x="-15.7708101" y="-54.4599915" z="-20.8830223"/>
     <vertex x="-17.9773655" y="-52.9266815" z="-20.9698467"/>
     <vertex x="-18.0215054" y="-52.9921875" z="-20.933012"/>
     <vertex x="-17.9303207" y="-52.8568649" z="-20.9924049"/>
     <vertex x="-19.0217152" y="-52.0879517" z="-20.9924049"/>
     <vertex x="-19.2414742" y="-51.8161545" z="-21"/>
     <vertex x="-20.0801773" y="-51.2743073" z="-20.9924049"/>
     <vertex x="-20.1328621" y="-51.3399734" z="-20.9698467"/>
     <vertex x="-19.0716209" y="-52.1557541" z="-20.9698467"/>
     <vertex x="-19.1184483" y="-52.219368" z="-20.933012"/>
     <vertex x="-19.1607723" y="-52.2768631" z="-20.8830223"/>
     <vertex x="-18.0614014" y="-53.0513916" z="-20.8830223"/>
     <vertex x="-19.1973076" y="-52.3264923" z="-20.821394"/>
     <vertex x="-18.0958385" y="-53.1025009" z="-20.821394"/>
     <vertex x="-19.2269421" y="-52.3667526" z="-20.75"/>
     <vertex x="-18.1237736" y="-53.143959" z="-20.75"/>
     <vertex x="-19.2487793" y="-52.3964157" z="-20.6710091"/>
     <vertex x="-18.1443577" y="-53.1745071" z="-20.6710091"/>
     <vertex x="-20.3198776" y="-51.5730591" z="-20.6710091"/>
     <vertex x="-19.2621517" y="-52.4145813" z="-20.5868244"/>
     <vertex x="-20.3339939" y="-51.5906525" z="-20.5868244"/>
     <vertex x="-21.3706341" y="-50.722847" z="-20.5868244"/>
     <vertex x="-20.9649334" y="-51.0811844" z="-20.5"/>
     <vertex x="-21.9710274" y="-50.1956558" z="-20.5"/>
     <vertex x="-22.9397545" y="-49.2694016" z="-20.5"/>
     <vertex x="-21.8803043" y="-50.2785721" z="0.25"/>
     <vertex x="-20.8617039" y="-51.1679688" z="0.25"/>
     <vertex x="-22.8610268" y="-49.34758" z="0.25"/>
     <vertex x="-22.7575569" y="-49.4495239" z="21"/>
     <vertex x="-23.7030315" y="-48.4827576" z="21"/>
     <vertex x="-24.6074715" y="-47.4774933" z="21"/>
     <vertex x="-22.7961941" y="-46.5101318" z="21"/>
     <vertex x="-23.6411953" y="-45.5175476" z="21"/>
     <vertex x="-24.4430122" y="-44.4897614" z="21"/>
     <vertex x="-23.6624355" y="-45.3535538" z="20.9924049"/>
     <vertex x="-24.4520035" y="-44.332077" z="20.9924049"/>
     <vertex x="-23.5969353" y="-45.3006668" z="20.9698448"/>
     <vertex x="-22.7670307" y="-46.2849884" z="20.9698448"/>
     <vertex x="-23.5354786" y="-45.2510452" z="20.9330139"/>
     <vertex x="-22.7077351" y="-46.2328033" z="20.9330139"/>
     <vertex x="-23.4799309" y="-45.206192" z="20.8830223"/>
     <vertex x="-22.6541405" y="-46.1856308" z="20.8830223"/>
     <vertex x="-22.6078777" y="-46.1449127" z="20.8213921"/>
     <vertex x="-21.7069416" y="-47.0519104" z="20.75"/>
     <vertex x="-21.7430325" y="-47.0865021" z="20.8213921"/>
     <vertex x="-20.7789268" y="-47.9278412" z="20.6710091"/>
     <vertex x="-20.8044147" y="-47.9544373" z="20.75"/>
     <vertex x="-19.8251572" y="-48.773262" z="20.5868225"/>
     <vertex x="-19.8400612" y="-48.7901917" z="20.6710091"/>
     <vertex x="-19.5568676" y="-48.9965668" z="20.5"/>
     <vertex x="-18.8512688" y="-49.5943756" z="20.5868225"/>
     <vertex x="-18.9215717" y="-49.5276489" z="-1"/>
     <vertex x="-18.5600395" y="-49.8168869" z="20.5"/>
     <vertex x="-18.5600395" y="-49.8168869" z="-17"/>
     <vertex x="-17.89534" y="-50.3254547" z="-1"/>
     <vertex x="-15.6683979" y="-46.9958344" z="-17"/>
     <vertex x="-17.5288429" y="-50.5935669" z="-17"/>
     <vertex x="-16.6099148" y="-46.2500763" z="-19.5"/>
     <vertex x="-15.6683979" y="-46.9958344" z="-19.5"/>
     <vertex x="-14.6934443" y="-47.6973267" z="-17"/>
     <vertex x="-15.7089539" y="-46.9937439" z="-19.7604713"/>
     <vertex x="-16.6050606" y="-46.2837067" z="-19.7604713"/>
     <vertex x="-14.782526" y="-47.6637268" z="-19.7604713"/>
     <vertex x="-14.6934443" y="-47.6973267" z="-19.5"/>
     <vertex x="-14.8209686" y="-47.7194214" z="-20.013031"/>
     <vertex x="-13.8635216" y="-48.3497009" z="-20.013031"/>
     <vertex x="-15.7498064" y="-47.0476913" z="-20.013031"/>
     <vertex x="-14.8837395" y="-47.8103638" z="-20.25"/>
     <vertex x="-16.648243" y="-46.3358154" z="-20.013031"/>
     <vertex x="-15.8165112" y="-47.135788" z="-20.25"/>
     <vertex x="-16.7187538" y="-46.4208984" z="-20.25"/>
     <vertex x="-17.5145435" y="-45.5851593" z="-20.013031"/>
     <vertex x="-15.9070444" y="-47.2553482" z="-20.4641819"/>
     <vertex x="-14.9689331" y="-47.9337845" z="-20.4641819"/>
     <vertex x="-16.8144493" y="-46.5363617" z="-20.4641819"/>
     <vertex x="-16.0186539" y="-47.4027481" z="-20.6490669"/>
     <vertex x="-16.9324245" y="-46.6787186" z="-20.6490669"/>
     <vertex x="-17.0690937" y="-46.8436279" z="-20.7990379"/>
     <vertex x="-15.1956291" y="-48.262207" z="-20.7990379"/>
     <vertex x="-15.0739603" y="-48.0859375" z="-20.6490669"/>
     <vertex x="-14.1001701" y="-48.7269821" z="-20.6490669"/>
     <vertex x="-13.2048922" y="-49.5108948" z="-20.7990379"/>
     <vertex x="-13.0991631" y="-49.3246307" z="-20.6490669"/>
     <vertex x="-12.0728712" y="-49.8777313" z="-20.6490669"/>
     <vertex x="-13.0078955" y="-49.1638412" z="-20.4641819"/>
     <vertex x="-11.1122484" y="-50.5800476" z="-20.7990379"/>
     <vertex x="-11.0232744" y="-50.3852234" z="-20.6490669"/>
     <vertex x="-9.95240021" y="-50.8461151" z="-20.6490669"/>
     <vertex x="-10.9464703" y="-50.217041" z="-20.4641819"/>
     <vertex x="-8.93384647" y="-51.4614182" z="-20.7990379"/>
     <vertex x="-8.86231422" y="-51.2595367" z="-20.6490669"/>
     <vertex x="-7.75512218" y="-51.6246643" z="-20.6490669"/>
     <vertex x="-8.80056667" y="-51.0852661" z="-20.4641819"/>
     <vertex x="-6.68649864" y="-52.148201" z="-20.7990379"/>
     <vertex x="-6.63296032" y="-51.9408188" z="-20.6490669"/>
     <vertex x="-5.4979949" y="-52.2073669" z="-20.6490669"/>
     <vertex x="-6.58674526" y="-51.7618027" z="-20.4641819"/>
     <vertex x="-4.38754749" y="-52.6351013" z="-20.7990379"/>
     <vertex x="-4.35241652" y="-52.4238129" z="-20.6490669"/>
     <vertex x="-3.1984365" y="-52.5897369" z="-20.6490669"/>
     <vertex x="-4.32209063" y="-52.2414322" z="-20.4641819"/>
     <vertex x="-2.05473518" y="-52.9183502" z="-20.7990379"/>
     <vertex x="-2.03828263" y="-52.7048035" z="-20.6490669"/>
     <vertex x="-0.874193966" y="-52.7687988" z="-20.6490669"/>
     <vertex x="-2.02408028" y="-52.520462" z="-20.4641819"/>
     <vertex x="0.293934852" y="-52.9957733" z="-20.7990379"/>
     <vertex x="0.291582227" y="-52.7816086" z="-20.6490669"/>
     <vertex x="1.45679581" y="-52.7431946" z="-20.6490669"/>
     <vertex x="0.289551377" y="-52.5967331" z="-20.4641819"/>
     <vertex x="2.64033723" y="-52.8667755" z="-20.7990379"/>
     <vertex x="2.61919761" y="-52.6536407" z="-20.6490669"/>
     <vertex x="3.77654362" y="-52.5131149" z="-20.6490669"/>
     <vertex x="2.60094929" y="-52.4696579" z="-20.4641819"/>
     <vertex x="4.96636438" y="-52.532341" z="-20.7990379"/>
     <vertex x="4.92660046" y="-52.3218842" z="-20.6490669"/>
     <vertex x="6.07085705" y="-52.0794525" z="-20.6490669"/>
     <vertex x="4.89227581" y="-52.140213" z="-20.4641819"/>
     <vertex x="7.25406456" y="-51.9950638" z="-20.7990379"/>
     <vertex x="7.19598389" y="-51.7889099" z="-20.6490669"/>
     <vertex x="8.31093025" y="-51.4481812" z="-20.6490669"/>
     <vertex x="7.14584732" y="-51.6109467" z="-20.4641819"/>
     <vertex x="9.48578358" y="-51.259079" z="-20.7990379"/>
     <vertex x="9.40983391" y="-51.0588074" z="-20.6490669"/>
     <vertex x="10.4905748" y="-50.6215515" z="-20.6490669"/>
     <vertex x="9.34427261" y="-50.8859406" z="-20.4641819"/>
     <vertex x="11.6442986" y="-50.3300629" z="-20.7990379"/>
     <vertex x="11.5510664" y="-50.1372375" z="-20.6490669"/>
     <vertex x="12.5892611" y="-49.6068192" z="-20.6490669"/>
     <vertex x="11.4705858" y="-49.9707947" z="-20.4641819"/>
     <vertex x="13.7129507" y="-49.2152023" z="-20.7990379"/>
     <vertex x="13.6031551" y="-49.0313034" z="-20.6490669"/>
     <vertex x="14.5907917" y="-48.4118118" z="-20.6490669"/>
     <vertex x="13.5083771" y="-48.8725586" z="-20.4641819"/>
     <vertex x="15.6757765" y="-47.9230881" z="-20.7990379"/>
     <vertex x="15.5502653" y="-47.7495346" z="-20.6490669"/>
     <vertex x="16.4797211" y="-47.0457535" z="-20.6490669"/>
     <vertex x="15.4419212" y="-47.5997162" z="-20.4641819"/>
     <vertex x="17.5176277" y="-46.4636917" z="-20.7990379"/>
     <vertex x="17.3773689" y="-46.3018265" z="-20.6490669"/>
     <vertex x="18.2414722" y="-45.5191879" z="-20.6490669"/>
     <vertex x="17.2562943" y="-46.1620941" z="-20.4641819"/>
     <vertex x="19.0703659" y="-44.6993484" z="-20.6490669"/>
     <vertex x="18.114378" y="-45.3849106" z="-20.4641819"/>
     <vertex x="20.0227661" y="-43.9859238" z="-20.7990379"/>
     <vertex x="19.8624477" y="-43.843895" z="-20.6490669"/>
     <vertex x="20.7825928" y="-43.089325" z="-20.7990379"/>
     <vertex x="21.6927834" y="-42.301178" z="-20.9095383"/>
     <vertex x="21.5023022" y="-42.1602097" z="-20.7990379"/>
     <vertex x="21.8957958" y="-42.451416" z="-20.977211"/>
     <vertex x="22.5864124" y="-41.4740295" z="-20.977211"/>
     <vertex x="22.3769989" y="-41.3328552" z="-20.9095383"/>
     <vertex x="22.174778" y="-42.5118866" z="-21"/>
     <vertex x="22.8870754" y="-41.4932556" z="-21"/>
     <vertex x="24.9638386" y="-46.2676773" z="-21"/>
     <vertex x="25.2345505" y="-46.066246" z="-20.9924049"/>
     <vertex x="25.7752457" y="-45.2116241" z="-21"/>
     <vertex x="25.3007584" y="-46.1182404" z="-20.9698467"/>
     <vertex x="26.1054554" y="-45.0485687" z="-20.9698467"/>
     <vertex x="26.0371418" y="-44.9993744" z="-20.9924049"/>
     <vertex x="26.1695518" y="-45.0947342" z="-20.933012"/>
     <vertex x="26.9309216" y="-43.9898148" z="-20.933012"/>
     <vertex x="26.2274857" y="-45.1364594" z="-20.8830223"/>
     <vertex x="26.9905396" y="-44.0290909" z="-20.8830223"/>
     <vertex x="25.4190254" y="-46.2111282" z="-20.8830223"/>
     <vertex x="26.2774944" y="-45.1724777" z="-20.821394"/>
     <vertex x="25.4674931" y="-46.2491913" z="-20.821394"/>
     <vertex x="24.6134033" y="-47.2912903" z="-20.821394"/>
     <vertex x="25.5068073" y="-46.2800751" z="-20.75"/>
     <vertex x="23.7167053" y="-48.2969513" z="-20.821394"/>
     <vertex x="24.6513996" y="-47.3237762" z="-20.75"/>
     <vertex x="22.7355976" y="-49.2206345" z="-20.8830223"/>
     <vertex x="22.7789478" y="-49.2644348" z="-20.821394"/>
     <vertex x="21.7602654" y="-50.1465073" z="-20.8830223"/>
     <vertex x="21.8017559" y="-50.1920776" z="-20.821394"/>
     <vertex x="20.7868214" y="-51.07827" z="-20.821394"/>
     <vertex x="21.8354111" y="-50.2290421" z="-20.75"/>
     <vertex x="19.7359009" y="-51.9214706" z="-20.821394"/>
     <vertex x="20.8189106" y="-51.1166" z="-20.75"/>
     <vertex x="18.6153221" y="-52.6698456" z="-20.8830223"/>
     <vertex x="18.650816" y="-52.7202301" z="-20.821394"/>
     <vertex x="17.5000744" y="-53.4213409" z="-20.8830223"/>
     <vertex x="17.5334415" y="-53.4731522" z="-20.821394"/>
     <vertex x="16.3857136" y="-54.1789474" z="-20.821394"/>
     <vertex x="17.5605087" y="-53.5151825" z="-20.75"/>
     <vertex x="15.2096205" y="-54.8363876" z="-20.821394"/>
     <vertex x="16.4110088" y="-54.2220688" z="-20.75"/>
     <vertex x="13.9805393" y="-55.3887711" z="-20.8830223"/>
     <vertex x="14.0071964" y="-55.4443359" z="-20.821394"/>
     <vertex x="12.7561998" y="-55.9451065" z="-20.8830223"/>
     <vertex x="12.7805223" y="-56.0017395" z="-20.821394"/>
     <vertex x="11.531724" y="-56.5076294" z="-20.821394"/>
     <vertex x="12.800252" y="-56.0476685" z="-20.75"/>
     <vertex x="10.2629623" y="-56.9611282" z="-20.821394"/>
     <vertex x="11.5495262" y="-56.5543365" z="-20.75"/>
     <vertex x="8.95935059" y="-57.3022537" z="-20.8830223"/>
     <vertex x="8.97643375" y="-57.3614655" z="-20.821394"/>
     <vertex x="7.65976048" y="-57.6480637" z="-20.8830223"/>
     <vertex x="7.67436552" y="-57.7079315" z="-20.821394"/>
     <vertex x="6.35901117" y="-57.999939" z="-20.821394"/>
     <vertex x="7.68621206" y="-57.7565002" z="-20.75"/>
     <vertex x="5.03264904" y="-58.2369766" z="-20.821394"/>
     <vertex x="6.36882782" y="-58.0489578" z="-20.75"/>
     <vertex x="3.69053745" y="-58.3574066" z="-20.8830223"/>
     <vertex x="3.69757414" y="-58.4186325" z="-20.821394"/>
     <vertex x="2.35161495" y="-58.4831314" z="-20.8830223"/>
     <vertex x="2.35609865" y="-58.5445938" z="-20.821394"/>
     <vertex x="1.01054418" y="-58.6146393" z="-20.821394"/>
     <vertex x="2.35973549" y="-58.5944519" z="-20.75"/>
     <vertex x="-0.336759359" y="-58.6286621" z="-20.821394"/>
     <vertex x="1.01210403" y="-58.6646118" z="-20.75"/>
     <vertex x="-1.68027568" y="-58.5250702" z="-20.8830223"/>
     <vertex x="-1.68347979" y="-58.5866241" z="-20.821394"/>
     <vertex x="-3.02152419" y="-58.4272308" z="-20.8830223"/>
     <vertex x="-3.02728558" y="-58.4885864" z="-20.821394"/>
     <vertex x="-4.36585045" y="-58.3347473" z="-20.821394"/>
     <vertex x="-3.03195906" y="-58.5383606" z="-20.75"/>
     <vertex x="-5.69685698" y="-58.1253586" z="-20.821394"/>
     <vertex x="-4.37259054" y="-58.384285" z="-20.75"/>
     <vertex x="-7.00464487" y="-57.8006134" z="-20.8830223"/>
     <vertex x="-7.01800108" y="-57.8607788" z="-20.821394"/>
     <vertex x="-8.31114864" y="-57.4819183" z="-20.8830223"/>
     <vertex x="-8.32699585" y="-57.5414734" z="-20.821394"/>
     <vertex x="-9.6215744" y="-57.1679916" z="-20.821394"/>
     <vertex x="-8.33985043" y="-57.5897827" z="-20.75"/>
     <vertex x="-10.8994961" y="-56.7409821" z="-20.821394"/>
     <vertex x="-9.63642788" y="-57.2157211" z="-20.75"/>
     <vertex x="-12.1354094" y="-56.2040558" z="-20.8830223"/>
     <vertex x="-12.1585493" y="-56.2611771" z="-20.821394"/>
     <vertex x="-13.3710575" y="-55.6733093" z="-20.8830223"/>
     <vertex x="-13.396553" y="-55.7294159" z="-20.821394"/>
     <vertex x="-14.6113644" y="-55.1466141" z="-20.821394"/>
     <vertex x="-13.4172335" y="-55.7749252" z="-20.75"/>
     <vertex x="-15.8008814" y="-54.5137863" z="-20.821394"/>
     <vertex x="-14.6339207" y="-55.1912231" z="-20.75"/>
     <vertex x="-16.9307613" y="-53.7795258" z="-20.8830223"/>
     <vertex x="-16.9630432" y="-53.832016" z="-20.821394"/>
     <vertex x="-16.9892292" y="-53.8746033" z="-20.75"/>
     <vertex x="-15.8252735" y="-54.5574188" z="-20.75"/>
     <vertex x="-17.0085239" y="-53.9059753" z="-20.6710091"/>
     <vertex x="-15.8432455" y="-54.5895691" z="-20.6710091"/>
     <vertex x="-17.02034" y="-53.9251938" z="-20.5868244"/>
     <vertex x="-15.8542528" y="-54.6092606" z="-20.5868244"/>
     <vertex x="-18.1569633" y="-53.1932144" z="-20.5868244"/>
     <vertex x="-17.7398624" y="-53.4786911" z="-20.5"/>
     <vertex x="-18.8475494" y="-52.7240982" z="-20.5"/>
     <vertex x="-19.9231834" y="-51.9244766" z="-20.5"/>
     <vertex x="-18.7179813" y="-52.8158569" z="0.25"/>
     <vertex x="-17.596571" y="-53.5715027" z="0.25"/>
     <vertex x="-19.8069878" y="-52.0142136" z="0.25"/>
     <vertex x="-19.6916313" y="-52.102478" z="21"/>
     <vertex x="-20.7501183" y="-51.2609558" z="21"/>
     <vertex x="-21.7726841" y="-50.3761215" z="21"/>
     <vertex x="-20.0178947" y="-49.2589035" z="21"/>
     <vertex x="-20.9828873" y="-48.3825226" z="21"/>
     <vertex x="-21.9095516" y="-47.4657059" z="21"/>
     <vertex x="-21.0439548" y="-48.2043686" z="20.9924049"/>
     <vertex x="-21.9568748" y="-47.2914505" z="20.9924049"/>
     <vertex x="-22.830225" y="-46.3406067" z="20.9924049"/>
     <vertex x="-20.9857044" y="-48.1435852" z="20.9698448"/>
     <vertex x="-20.0374947" y="-49.0145264" z="20.9698448"/>
     <vertex x="-21.8960953" y="-47.2332001" z="20.9698448"/>
     <vertex x="-20.9310474" y="-48.0865631" z="20.9330139"/>
     <vertex x="-21.8390694" y="-47.1785431" z="20.9330139"/>
     <vertex x="-21.7875252" y="-47.1291428" z="20.8830223"/>
     <vertex x="-20.8816471" y="-48.0350189" z="20.8830223"/>
     <vertex x="-20.8390045" y="-47.9905243" z="20.8213921"/>
     <vertex x="-19.8643951" y="-48.8178482" z="20.75"/>
     <vertex x="-19.8974228" y="-48.8553696" z="20.8213921"/>
     <vertex x="-18.8654404" y="-49.6119232" z="20.6710091"/>
     <vertex x="-18.8885803" y="-49.6405792" z="20.75"/>
     <vertex x="-17.8434086" y="-50.3734131" z="20.5868225"/>
     <vertex x="-17.856823" y="-50.3915482" z="20.6710091"/>
     <vertex x="-17.5288429" y="-50.5935669" z="20.5"/>
     <vertex x="-16.8033943" y="-51.1089783" z="20.5868225"/>
     <vertex x="-16.8355083" y="-51.078064" z="-1"/>
     <vertex x="-16.4651852" y="-51.3251572" z="20.5"/>
     <vertex x="-16.4651852" y="-51.3251572" z="-17"/>
     <vertex x="-15.744072" y="-51.78405" z="-1"/>
     <vertex x="-13.6871328" y="-48.353035" z="-17"/>
     <vertex x="-15.3710394" y="-52.0103073" z="-17"/>
     <vertex x="-13.6871328" y="-48.353035" z="-19.5"/>
     <vertex x="-12.6516132" y="-48.9615707" z="-17"/>
     <vertex x="-13.8275623" y="-48.2923737" z="-19.7604713"/>
     <vertex x="-12.8459082" y="-48.8784637" z="-19.7604713"/>
     <vertex x="-12.6516132" y="-48.9615707" z="-19.5"/>
     <vertex x="-12.8793144" y="-48.9373169" z="-20.013031"/>
     <vertex x="-11.8702469" y="-49.4811401" z="-20.013031"/>
     <vertex x="-11.8394575" y="-49.4208755" z="-19.7604713"/>
     <vertex x="-11.9205217" y="-49.5795364" z="-20.25"/>
     <vertex x="-12.9338627" y="-49.0334167" z="-20.25"/>
     <vertex x="-10.8841696" y="-50.0806274" z="-20.25"/>
     <vertex x="-10.8382664" y="-49.9801102" z="-20.013031"/>
     <vertex x="-11.9887533" y="-49.713089" z="-20.4641819"/>
     <vertex x="-9.88305664" y="-50.6747284" z="-20.4641819"/>
     <vertex x="-9.82680893" y="-50.5357056" z="-20.25"/>
     <vertex x="-8.7504797" y="-50.9439011" z="-20.25"/>
     <vertex x="-9.78536415" y="-50.4332733" z="-20.013031"/>
     <vertex x="-7.70108843" y="-51.4478531" z="-20.4641819"/>
     <vertex x="-7.65725851" y="-51.3044281" z="-20.25"/>
     <vertex x="-6.54925728" y="-51.6165924" z="-20.25"/>
     <vertex x="-7.62496424" y="-51.1987534" z="-20.013031"/>
     <vertex x="-5.45968723" y="-52.0264969" z="-20.4641819"/>
     <vertex x="-5.42861414" y="-51.8797836" z="-20.25"/>
     <vertex x="-4.29749155" y="-52.0934906" z="-20.25"/>
     <vertex x="-5.4057188" y="-51.7716827" z="-20.013031"/>
     <vertex x="-3.17615104" y="-52.4061966" z="-20.4641819"/>
     <vertex x="-3.1580739" y="-52.2573166" z="-20.25"/>
     <vertex x="-2.01256013" y="-52.3709335" z="-20.25"/>
     <vertex x="-3.14475465" y="-52.1476212" z="-20.013031"/>
     <vertex x="-0.868102431" y="-52.5840149" z="-20.4641819"/>
     <vertex x="-0.863161206" y="-52.4341278" z="-20.25"/>
     <vertex x="0.287904024" y="-52.4467697" z="-20.25"/>
     <vertex x="-0.859520435" y="-52.3236847" z="-20.013031"/>
     <vertex x="1.44664645" y="-52.5585938" z="-20.4641819"/>
     <vertex x="1.43841374" y="-52.408844" z="-20.25"/>
     <vertex x="2.58614707" y="-52.3204193" z="-20.25"/>
     <vertex x="1.43234777" y="-52.2985077" z="-20.013031"/>
     <vertex x="3.75023174" y="-52.3301086" z="-20.4641819"/>
     <vertex x="3.72888875" y="-52.1816635" z="-20.25"/>
     <vertex x="4.86443281" y="-51.9928513" z="-20.25"/>
     <vertex x="3.71316266" y="-52.0722885" z="-20.013031"/>
     <vertex x="6.02948046" y="-51.8992615" z="-20.4641819"/>
     <vertex x="5.99608088" y="-51.7530518" z="-20.25"/>
     <vertex x="7.10517836" y="-51.4665985" z="-20.25"/>
     <vertex x="5.97170496" y="-51.6452637" z="-20.013031"/>
     <vertex x="8.25302505" y="-51.2725983" z="-20.4641819"/>
     <vertex x="8.20605564" y="-51.1301727" z="-20.25"/>
     <vertex x="9.29109192" y="-50.7457123" z="-20.25"/>
     <vertex x="8.1714468" y="-51.0252304" z="-20.013031"/>
     <vertex x="10.4174833" y="-50.4517288" z="-20.4641819"/>
     <vertex x="10.3581953" y="-50.3139725" z="-20.25"/>
     <vertex x="11.405304" y="-49.8357697" z="-20.25"/>
     <vertex x="10.3145103" y="-50.212471" z="-20.013031"/>
     <vertex x="12.5015469" y="-49.4440613" z="-20.4641819"/>
     <vertex x="12.430398" y="-49.3120422" z="-20.25"/>
     <vertex x="13.4314976" y="-48.7437897" z="-20.25"/>
     <vertex x="12.3779736" y="-49.2147675" z="-20.013031"/>
     <vertex x="14.4891329" y="-48.2573853" z="-20.4641819"/>
     <vertex x="14.4066715" y="-48.1321182" z="-20.25"/>
     <vertex x="15.3540363" y="-47.4781952" z="-20.25"/>
     <vertex x="14.3459129" y="-48.0398178" z="-20.013031"/>
     <vertex x="16.3649025" y="-46.9008408" z="-20.4641819"/>
     <vertex x="16.2717648" y="-46.7832947" z="-20.25"/>
     <vertex x="17.1580849" y="-46.0487518" z="-20.25"/>
     <vertex x="16.2031403" y="-46.6966858" z="-20.013031"/>
     <vertex x="18.0112839" y="-45.2759933" z="-20.25"/>
     <vertex x="17.085722" y="-45.9652481" z="-20.013031"/>
     <vertex x="18.9374962" y="-44.5707855" z="-20.4641819"/>
     <vertex x="18.8297176" y="-44.466507" z="-20.25"/>
     <vertex x="19.7240601" y="-43.7212906" z="-20.4641819"/>
     <vertex x="20.6161919" y="-42.9544678" z="-20.6490669"/>
     <vertex x="20.4725513" y="-42.8380661" z="-20.4641819"/>
     <vertex x="21.3301392" y="-42.0327988" z="-20.6490669"/>
     <vertex x="22.1805096" y="-41.200386" z="-20.7990379"/>
     <vertex x="22.0029144" y="-41.080658" z="-20.6490669"/>
     <vertex x="23.0180187" y="-40.3354034" z="-20.9095383"/>
     <vertex x="22.8159008" y="-40.2117004" z="-20.7990379"/>
     <vertex x="23.2334328" y="-40.467247" z="-20.977211"/>
     <vertex x="23.8356056" y="-39.4330177" z="-20.977211"/>
     <vertex x="23.6146088" y="-39.3107605" z="-20.9095383"/>
     <vertex x="23.552618" y="-40.4434814" z="-21"/>
     <vertex x="24.1700439" y="-39.3647041" z="-21"/>
     <vertex x="26.5420055" y="-44.1227188" z="-21"/>
     <vertex x="26.7946587" y="-43.9000397" z="-20.9924049"/>
     <vertex x="27.2627945" y="-43.0028534" z="-21"/>
     <vertex x="26.8649597" y="-43.9463577" z="-20.9698467"/>
     <vertex x="27.5779552" y="-42.8134995" z="-20.9698467"/>
     <vertex x="27.5057888" y="-42.7701492" z="-20.9924049"/>
     <vertex x="27.645668" y="-42.8541718" z="-20.933012"/>
     <vertex x="28.3125553" y="-41.6897888" z="-20.933012"/>
     <vertex x="27.7068691" y="-42.8909378" z="-20.8830223"/>
     <vertex x="28.3752327" y="-41.7239685" z="-20.8830223"/>
     <vertex x="27.7596989" y="-42.9226685" z="-20.821394"/>
     <vertex x="28.4293365" y="-41.753479" z="-20.821394"/>
     <vertex x="27.0420036" y="-44.0629959" z="-20.821394"/>
     <vertex x="27.8025513" y="-42.94841" z="-20.75"/>
     <vertex x="27.0837479" y="-44.0904999" z="-20.75"/>
     <vertex x="26.318058" y="-45.2016907" z="-20.75"/>
     <vertex x="27.1145077" y="-44.1107635" z="-20.6710091"/>
     <vertex x="26.3479481" y="-45.2232208" z="-20.6710091"/>
     <vertex x="25.5357761" y="-46.3028259" z="-20.6710091"/>
     <vertex x="26.3662529" y="-45.2364044" z="-20.5868244"/>
     <vertex x="24.6793957" y="-47.3477097" z="-20.6710091"/>
     <vertex x="25.5535164" y="-46.3167572" z="-20.5868244"/>
     <vertex x="23.7533169" y="-48.330986" z="-20.75"/>
     <vertex x="23.7802925" y="-48.3560638" z="-20.6710091"/>
     <vertex x="22.8141117" y="-49.2999725" z="-20.75"/>
     <vertex x="22.8400211" y="-49.326149" z="-20.6710091"/>
     <vertex x="21.8602104" y="-50.256279" z="-20.6710091"/>
     <vertex x="22.8558884" y="-49.3421783" z="-20.5868244"/>
     <vertex x="20.8425541" y="-51.1448441" z="-20.6710091"/>
     <vertex x="21.8753967" y="-50.2729568" z="-20.5868244"/>
     <vertex x="19.7663689" y="-51.9611053" z="-20.75"/>
     <vertex x="19.7888165" y="-51.9903107" z="-20.6710091"/>
     <vertex x="18.6796074" y="-52.7610931" z="-20.75"/>
     <vertex x="18.7008209" y="-52.7912064" z="-20.6710091"/>
     <vertex x="17.580452" y="-53.5461502" z="-20.6710091"/>
     <vertex x="18.7138138" y="-52.8096466" z="-20.5868244"/>
     <vertex x="16.4296474" y="-54.2538376" z="-20.6710091"/>
     <vertex x="17.5926647" y="-53.5651169" z="-20.5868244"/>
     <vertex x="15.2330999" y="-54.8805237" z="-20.75"/>
     <vertex x="15.2503996" y="-54.9130402" z="-20.6710091"/>
     <vertex x="14.0288191" y="-55.4894104" z="-20.75"/>
     <vertex x="14.0447512" y="-55.5226135" z="-20.6710091"/>
     <vertex x="12.8147888" y="-56.0815125" z="-20.6710091"/>
     <vertex x="14.0545082" y="-55.5429535" z="-20.5868244"/>
     <vertex x="11.5626421" y="-56.5887604" z="-20.6710091"/>
     <vertex x="12.8236914" y="-56.1022339" z="-20.5868244"/>
     <vertex x="10.2788057" y="-57.0085449" z="-20.75"/>
     <vertex x="10.2904787" y="-57.0434799" z="-20.6710091"/>
     <vertex x="8.99029064" y="-57.4095001" z="-20.75"/>
     <vertex x="9.00050068" y="-57.4448853" z="-20.6710091"/>
     <vertex x="7.69494104" y="-57.7922821" z="-20.6710091"/>
     <vertex x="9.00675392" y="-57.4665604" z="-20.5868244"/>
     <vertex x="6.37606049" y="-58.0850754" z="-20.6710091"/>
     <vertex x="7.70028687" y="-57.8142014" z="-20.5868244"/>
     <vertex x="5.04041767" y="-58.2863617" z="-20.75"/>
     <vertex x="5.0461421" y="-58.3227463" z="-20.6710091"/>
     <vertex x="3.70328212" y="-58.4682922" z="-20.75"/>
     <vertex x="3.70748782" y="-58.5048904" z="-20.6710091"/>
     <vertex x="2.36241531" y="-58.6311874" z="-20.6710091"/>
     <vertex x="3.71006346" y="-58.527298" z="-20.5868244"/>
     <vertex x="1.01325345" y="-58.7014313" z="-20.6710091"/>
     <vertex x="2.36405659" y="-58.6536865" z="-20.5868244"/>
     <vertex x="-0.337279379" y="-58.6786499" z="-20.75"/>
     <vertex x="-0.337662548" y="-58.7154846" z="-20.6710091"/>
     <vertex x="-1.68607879" y="-58.6365433" z="-20.75"/>
     <vertex x="-1.68799376" y="-58.6733246" z="-20.6710091"/>
     <vertex x="-3.03540254" y="-58.5750351" z="-20.6710091"/>
     <vertex x="-1.68916655" y="-58.6958542" z="-20.5868244"/>
     <vertex x="-4.37755632" y="-58.4207764" z="-20.6710091"/>
     <vertex x="-3.03751135" y="-58.597496" z="-20.5868244"/>
     <vertex x="-5.70565176" y="-58.1745682" z="-20.75"/>
     <vertex x="-5.7121315" y="-58.2108307" z="-20.6710091"/>
     <vertex x="-7.0288353" y="-57.909584" z="-20.75"/>
     <vertex x="-7.03681803" y="-57.9455414" z="-20.6710091"/>
     <vertex x="-8.34932232" y="-57.6253815" z="-20.6710091"/>
     <vertex x="-7.04170656" y="-57.9675598" z="-20.5868244"/>
     <vertex x="-9.64737129" y="-57.2508926" z="-20.6710091"/>
     <vertex x="-8.35512257" y="-57.6471786" z="-20.5868244"/>
     <vertex x="-10.9163227" y="-56.7880554" z="-20.75"/>
     <vertex x="-10.9287195" y="-56.8227386" z="-20.6710091"/>
     <vertex x="-12.1773186" y="-56.3075104" z="-20.75"/>
     <vertex x="-12.1911478" y="-56.3416443" z="-20.6710091"/>
     <vertex x="-13.4324713" y="-55.8084564" z="-20.6710091"/>
     <vertex x="-12.1996174" y="-56.3625565" z="-20.5868244"/>
     <vertex x="-14.6505404" y="-55.2240982" z="-20.6710091"/>
     <vertex x="-13.441803" y="-55.8289948" z="-20.5868244"/>
     <vertex x="-14.660718" y="-55.2442322" z="-20.5868244"/>
     <vertex x="-15.4359102" y="-54.8477325" z="-20.5"/>
     <vertex x="-16.6020031" y="-54.1869659" z="-20.5"/>
     <vertex x="-14.2435637" y="-55.4598541" z="-20.5"/>
     <vertex x="-15.2643557" y="-54.9396591" z="0.25"/>
     <vertex x="-14.0575876" y="-55.5498047" z="0.25"/>
     <vertex x="-16.4446983" y="-54.2798462" z="0.25"/>
     <vertex x="-16.3192482" y="-54.3530579" z="21"/>
     <vertex x="-17.4742756" y="-53.6498718" z="21"/>
     <vertex x="-18.5990524" y="-52.8992462" z="21"/>
     <vertex x="-16.9109001" y="-51.6298218" z="21"/>
     <vertex x="-17.9800396" y="-50.8840408" z="21"/>
     <vertex x="-19.0163364" y="-50.0932465" z="21"/>
     <vertex x="-18.0845795" y="-50.6994934" z="20.9924049"/>
     <vertex x="-19.1060619" y="-49.9099274" z="20.9924049"/>
     <vertex x="-20.0931129" y="-49.0777206" z="20.9924049"/>
     <vertex x="-18.0345211" y="-50.631813" z="20.9698448"/>
     <vertex x="-16.983366" y="-51.3752518" z="20.9698448"/>
     <vertex x="-19.053175" y="-49.844429" z="20.9698448"/>
     <vertex x="-17.9875507" y="-50.568306" z="20.9330139"/>
     <vertex x="-19.0035515" y="-49.7829742" z="20.9330139"/>
     <vertex x="-19.9853077" y="-48.9552307" z="20.9330139"/>
     <vertex x="-18.9587002" y="-49.7274246" z="20.8830223"/>
     <vertex x="-19.938139" y="-48.9016342" z="20.8830223"/>
     <vertex x="-18.9199848" y="-49.6794739" z="20.8213921"/>
     <vertex x="-17.8787251" y="-50.4211578" z="20.75"/>
     <vertex x="-17.9084511" y="-50.4613571" z="20.8213921"/>
     <vertex x="-16.8160267" y="-51.1276627" z="20.6710091"/>
     <vertex x="-16.8366508" y="-51.1581802" z="20.75"/>
     <vertex x="-15.733098" y="-51.799736" z="20.5868225"/>
     <vertex x="-15.7449255" y="-51.8189392" z="20.6710091"/>
     <vertex x="-15.3710394" y="-52.0103073" z="20.5"/>
     <vertex x="-14.63445" y="-52.4444427" z="20.5868225"/>
     <vertex x="-14.6230764" y="-52.4420929" z="-1"/>
     <vertex x="-14.2484293" y="-52.6477585" z="20.5"/>
     <vertex x="-14.2484293" y="-52.6477585" z="-17"/>
     <vertex x="-13.4746275" y="-53.0509644" z="-1"/>
     <vertex x="-11.5890942" y="-49.521637" z="-17"/>
     <vertex x="-13.0994339" y="-53.2363129" z="-17"/>
     <vertex x="-11.5890942" y="-49.521637" z="-19.5"/>
     <vertex x="-10.5018435" y="-50.0320282" z="-17"/>
     <vertex x="-10.810154" y="-49.9185486" z="-19.7604713"/>
     <vertex x="-10.5018435" y="-50.0320282" z="-19.5"/>
     <vertex x="-9.75998306" y="-50.3705368" z="-19.7604713"/>
     <vertex x="-8.71357441" y="-50.8397446" z="-20.013031"/>
     <vertex x="-8.69097328" y="-50.7759628" z="-19.7604713"/>
     <vertex x="-7.60518646" y="-51.1340332" z="-19.7604713"/>
     <vertex x="-8.26247406" y="-50.8995667" z="-19.5"/>
     <vertex x="-6.52163601" y="-51.5095978" z="-20.013031"/>
     <vertex x="-6.50472021" y="-51.4440765" z="-19.7604713"/>
     <vertex x="-5.39169741" y="-51.7054749" z="-19.7604713"/>
     <vertex x="-5.95261145" y="-51.556778" z="-19.5"/>
     <vertex x="-4.27936697" y="-51.9844894" z="-20.013031"/>
     <vertex x="-4.26826715" y="-51.9177322" z="-19.7604713"/>
     <vertex x="-3.13659763" y="-52.0804443" z="-19.7604713"/>
     <vertex x="-3.59196234" y="-51.9980621" z="-19.5"/>
     <vertex x="-2.00407171" y="-52.2607574" z="-20.013031"/>
     <vertex x="-1.99887347" y="-52.1932907" z="-19.7604713"/>
     <vertex x="-0.857290745" y="-52.2560501" z="-19.7604713"/>
     <vertex x="-1.2006669" y="-52.2196503" z="-19.5"/>
     <vertex x="0.286690235" y="-52.3362732" z="-20.013031"/>
     <vertex x="0.285946906" y="-52.2686081" z="-19.7604713"/>
     <vertex x="1.42863286" y="-52.2309418" z="-19.7604713"/>
     <vertex x="1.2008729" y="-52.2196503" z="-19.5"/>
     <vertex x="2.57524061" y="-52.2104568" z="-20.013031"/>
     <vertex x="2.56856132" y="-52.1431122" z="-19.7604713"/>
     <vertex x="3.70353198" y="-52.0053024" z="-19.7604713"/>
     <vertex x="3.59216833" y="-51.9980621" z="-19.5"/>
     <vertex x="4.84391785" y="-51.8842697" z="-20.013031"/>
     <vertex x="4.83135414" y="-51.8177719" z="-19.7604713"/>
     <vertex x="5.95712519" y="-51.5791779" z="-19.7604713"/>
     <vertex x="5.95281744" y="-51.556778" z="-19.5"/>
     <vertex x="7.07521343" y="-51.3602371" z="-20.013031"/>
     <vertex x="7.05686235" y="-51.2950974" z="-19.7604713"/>
     <vertex x="8.15025234" y="-50.9609604" z="-19.7604713"/>
     <vertex x="7.11534071" y="-51.2548599" z="-19.5"/>
     <vertex x="9.2519083" y="-50.642395" z="-20.013031"/>
     <vertex x="9.227911" y="-50.5791168" z="-19.7604713"/>
     <vertex x="10.2877569" y="-50.1503143" z="-19.7604713"/>
     <vertex x="9.39238644" y="-50.4916687" z="-19.5"/>
     <vertex x="11.3572035" y="-49.73629" z="-20.013031"/>
     <vertex x="11.3277454" y="-49.6753693" z="-19.7604713"/>
     <vertex x="12.3458681" y="-49.1551971" z="-19.7604713"/>
     <vertex x="11.5893002" y="-49.521637" z="-19.5"/>
     <vertex x="13.3748512" y="-48.6489105" z="-20.013031"/>
     <vertex x="13.3401604" y="-48.5908127" z="-19.7604713"/>
     <vertex x="14.3087034" y="-47.9832916" z="-19.7604713"/>
     <vertex x="13.6873388" y="-48.353035" z="-19.5"/>
     <vertex x="15.2892828" y="-47.3886566" z="-20.013031"/>
     <vertex x="15.2496262" y="-47.3338242" z="-19.7604713"/>
     <vertex x="16.1611137" y="-46.6436462" z="-19.7604713"/>
     <vertex x="15.6686039" y="-46.9958344" z="-19.5"/>
     <vertex x="17.0414047" y="-45.9141006" z="-19.7604713"/>
     <vertex x="16.6101208" y="-46.2500763" z="-19.5"/>
     <vertex x="17.9353237" y="-45.1957397" z="-20.013031"/>
     <vertex x="17.8888035" y="-45.1465912" z="-19.7604713"/>
     <vertex x="18.7503052" y="-44.3896637" z="-20.013031"/>
     <vertex x="19.611805" y="-43.6218414" z="-20.25"/>
     <vertex x="19.5290928" y="-43.5485687" z="-20.013031"/>
     <vertex x="20.3560352" y="-42.7436447" z="-20.25"/>
     <vertex x="21.1815243" y="-41.922821" z="-20.4641819"/>
     <vertex x="21.0609741" y="-41.8336029" z="-20.25"/>
     <vertex x="21.8496132" y="-40.9773102" z="-20.4641819"/>
     <vertex x="22.6332188" y="-40.0998878" z="-20.6490669"/>
     <vertex x="22.4755249" y="-40.0033722" z="-20.4641819"/>
     <vertex x="23.4072514" y="-39.1960526" z="-20.7990379"/>
     <vertex x="23.2198353" y="-39.0923767" z="-20.6490669"/>
     <vertex x="24.1656151" y="-38.2609062" z="-20.9095383"/>
     <vertex x="23.9534206" y="-38.1554184" z="-20.7990379"/>
     <vertex x="24.3917694" y="-38.3733368" z="-20.977211"/>
     <vertex x="24.9008503" y="-37.2902451" z="-20.977211"/>
     <vertex x="24.7380924" y="-38.2591286" z="-21"/>
     <vertex x="27.9363632" y="-41.8539734" z="-21"/>
     <vertex x="28.5615444" y="-40.6780548" z="-21"/>
     <vertex x="28.169302" y="-41.6116486" z="-20.9924049"/>
     <vertex x="28.2432098" y="-41.6519623" z="-20.9698467"/>
     <vertex x="28.8595695" y="-40.4637604" z="-20.9698467"/>
     <vertex x="28.78405" y="-40.4265594" z="-20.9924049"/>
     <vertex x="28.9304295" y="-40.4986649" z="-20.933012"/>
     <vertex x="29.4262676" y="-39.250267" z="-20.9698467"/>
     <vertex x="28.9944744" y="-40.5302124" z="-20.8830223"/>
     <vertex x="29.4986668" y="-39.2818527" z="-20.933012"/>
     <vertex x="29.0497589" y="-40.5574493" z="-20.821394"/>
     <vertex x="29.5641212" y="-39.3103676" z="-20.8830223"/>
     <vertex x="29.0946026" y="-40.5795364" z="-20.75"/>
     <vertex x="29.6206417" y="-39.3349342" z="-20.821394"/>
     <vertex x="28.4732227" y="-41.77742" z="-20.75"/>
     <vertex x="29.1276455" y="-40.5958099" z="-20.6710091"/>
     <vertex x="28.5055599" y="-41.7950516" z="-20.6710091"/>
     <vertex x="27.8341255" y="-42.9673767" z="-20.6710091"/>
     <vertex x="28.5253639" y="-41.8058548" z="-20.5868244"/>
     <vertex x="27.8534641" y="-42.9789963" z="-20.5868244"/>
     <vertex x="27.1333447" y="-44.1231689" z="-20.5868244"/>
     <vertex x="27.1678104" y="-44.0845947" z="-20.5"/>
     <vertex x="26.4092617" y="-45.1895752" z="-20.5"/>
     <vertex x="25.6058006" y="-46.2623444" z="-20.5"/>
     <vertex x="26.7618427" y="-44.6880875" z="0.25"/>
     <vertex x="27.5057831" y="-43.558876" z="0.25"/>
     <vertex x="25.9715729" y="-45.7853699" z="0.25"/>
     <vertex x="26.0586357" y="-45.6691055" z="21"/>
     <vertex x="26.8439922" y="-44.5682983" z="21"/>
     <vertex x="25.7889366" y="-46.0258179" z="11"/>
     <vertex x="25.776638" y="-46.0419388" z="11.4060516"/>
     <vertex x="25.776638" y="-46.0419388" z="10.5939484"/>
     <vertex x="26.4960423" y="-46.7329254" z="11"/>
     <vertex x="25.739481" y="-46.0903015" z="10.1823139"/>
     <vertex x="26.4837456" y="-46.7490387" z="10.5939484"/>
     <vertex x="25.6770573" y="-46.1709442" z="9.7727108"/>
     <vertex x="26.4465866" y="-46.7974091" z="10.1823139"/>
     <vertex x="25.5889683" y="-46.2838593" z="9.37275314"/>
     <vertex x="26.3841648" y="-46.8780518" z="9.7727108"/>
     <vertex x="25.136343" y="-46.8488312" z="0.25"/>
     <vertex x="25.4752941" y="-46.4281464" z="8.98962975"/>
     <vertex x="24.758791" y="-47.3010712" z="-20.5"/>
     <vertex x="24.2575951" y="-47.8766327" z="0.25"/>
     <vertex x="24.596426" y="-47.4903717" z="7.47432518"/>
     <vertex x="23.8696728" y="-48.3039932" z="-20.5"/>
     <vertex x="23.3368549" y="-48.8669891" z="0.25"/>
     <vertex x="24.6965408" y="-47.3623657" z="-20.5868244"/>
     <vertex x="23.796814" y="-48.3714294" z="-20.5868244"/>
     <vertex x="22.9399605" y="-49.2694016" z="-20.5"/>
     <vertex x="21.9712334" y="-50.1956558" z="-20.5"/>
     <vertex x="22.3757133" y="-49.8181763" z="0.25"/>
     <vertex x="22.9810734" y="-49.228363" z="6.75"/>
     <vertex x="21.3758354" y="-50.728569" z="0.25"/>
     <vertex x="21.8016014" y="-50.3501816" z="7.0738678"/>
     <vertex x="20.9651394" y="-51.0811844" z="-20.5"/>
     <vertex x="20.338953" y="-51.5965729" z="0.25"/>
     <vertex x="20.8570347" y="-51.1621399" z="-20.5868244"/>
     <vertex x="19.9233894" y="-51.9244766" z="-20.5"/>
     <vertex x="19.8025646" y="-52.008194" z="-20.5868244"/>
     <vertex x="18.8477554" y="-52.7240982" z="-20.5"/>
     <vertex x="17.7400684" y="-53.4786911" z="-20.5"/>
     <vertex x="19.266861" y="-52.4207001" z="0.25"/>
     <vertex x="18.1614132" y="-53.1995087" z="0.25"/>
     <vertex x="18.2816887" y="-53.1180725" z="21"/>
     <vertex x="17.0245247" y="-53.9316635" z="0.25"/>
     <vertex x="17.1480846" y="-53.8553009" z="21"/>
     <vertex x="16.6022091" y="-54.1869659" z="-20.5"/>
     <vertex x="15.8581648" y="-54.6158905" z="0.25"/>
     <vertex x="16.441061" y="-54.2732925" z="-20.5868244"/>
     <vertex x="15.4361162" y="-54.8477325" z="-20.5"/>
     <vertex x="15.260994" y="-54.9329529" z="-20.5868244"/>
     <vertex x="14.2437696" y="-55.4598541" z="-20.5"/>
     <vertex x="13.0271988" y="-56.0222931" z="-20.5"/>
     <vertex x="14.6643515" y="-55.2510071" z="0.25"/>
     <vertex x="13.4451513" y="-55.8359146" z="0.25"/>
     <vertex x="13.5772572" y="-55.775528" z="21"/>
     <vertex x="12.2026758" y="-56.3695984" z="0.25"/>
     <vertex x="12.3371792" y="-56.3147583" z="21"/>
     <vertex x="11.7884731" y="-56.5340958" z="-20.5"/>
     <vertex x="10.9390755" y="-56.8511353" z="0.25"/>
     <vertex x="11.5706749" y="-56.6098328" z="-20.5868244"/>
     <vertex x="10.5296984" y="-56.9943848" z="-20.5"/>
     <vertex x="10.2976274" y="-57.0648727" z="-20.5868244"/>
     <vertex x="9.25301552" y="-57.4023819" z="-20.5"/>
     <vertex x="7.96059656" y="-57.7574005" z="-20.5"/>
     <vertex x="9.65653706" y="-57.279686" z="0.25"/>
     <vertex x="8.35728168" y="-57.6545181" z="0.25"/>
     <vertex x="8.49756622" y="-57.6168518" z="21"/>
     <vertex x="7.0435586" y="-57.9749756" z="0.25"/>
     <vertex x="7.18528843" y="-57.9431763" z="21"/>
     <vertex x="6.65463924" y="-58.0588226" z="-20.5"/>
     <vertex x="5.71764231" y="-58.240509" z="0.25"/>
     <vertex x="6.3804903" y="-58.107193" z="-20.5868244"/>
     <vertex x="5.33736372" y="-58.3061447" z="-20.5"/>
     <vertex x="5.04964781" y="-58.3450317" z="-20.5868244"/>
     <vertex x="4.0110116" y="-58.4989471" z="-20.5"/>
     <vertex x="2.67783761" y="-58.6368866" z="-20.5"/>
     <vertex x="4.38182783" y="-58.4506607" z="0.25"/>
     <vertex x="3.03842759" y="-58.6050568" z="0.25"/>
     <vertex x="3.18301296" y="-58.591156" z="21"/>
     <vertex x="1.68976736" y="-58.7034378" z="0.25"/>
     <vertex x="1.83480608" y="-58.6955643" z="21"/>
     <vertex x="1.34010983" y="-58.7197571" z="-20.5"/>
     <vertex x="0.338182211" y="-58.745636" z="0.25"/>
     <vertex x="1.01395726" y="-58.7239685" z="-20.5868244"/>
     <vertex x="0.000102996826" y="-58.7473907" z="-20.5"/>
     <vertex x="-0.337897182" y="-58.7380371" z="-20.5868244"/>
     <vertex x="-1.33990383" y="-58.7197571" z="-20.5"/>
     <vertex x="-2.67763162" y="-58.6368866" z="-20.5"/>
     <vertex x="-1.01398826" y="-58.7315674" z="0.25"/>
     <vertex x="-2.36440325" y="-58.6612625" z="0.25"/>
     <vertex x="-2.21951246" y="-58.6715088" z="21"/>
     <vertex x="-3.71072459" y="-58.5348511" z="0.25"/>
     <vertex x="-3.56638551" y="-58.5511093" z="21"/>
     <vertex x="-4.01080561" y="-58.4989471" z="-20.5"/>
     <vertex x="-5.05062199" y="-58.3525314" z="0.25"/>
     <vertex x="-4.38059759" y="-58.4431305" z="-20.5868244"/>
     <vertex x="-5.33715773" y="-58.3061447" z="-20.5"/>
     <vertex x="-5.71609974" y="-58.2330322" z="-20.5868244"/>
     <vertex x="-6.65443325" y="-58.0588226" z="-20.5"/>
     <vertex x="-7.96039057" y="-57.7574005" z="-20.5"/>
     <vertex x="-6.38177586" y="-58.1146393" z="0.25"/>
     <vertex x="-7.70188141" y="-57.821579" z="0.25"/>
     <vertex x="-7.56068993" y="-57.85569" z="21"/>
     <vertex x="-9.00865269" y="-57.4738617" z="0.25"/>
     <vertex x="-8.8690033" y="-57.5138092" z="21"/>
     <vertex x="-9.25280952" y="-57.4023819" z="-20.5"/>
     <vertex x="-10.2998295" y="-57.0720825" z="0.25"/>
     <vertex x="-9.65407372" y="-57.2724304" z="-20.5868244"/>
     <vertex x="-10.5294924" y="-56.9943848" z="-20.5"/>
     <vertex x="-10.9363127" y="-56.8439789" z="-20.5868244"/>
     <vertex x="-11.7882671" y="-56.5340958" z="-20.5"/>
     <vertex x="-13.0269928" y="-56.0222931" z="-20.5"/>
     <vertex x="-11.5731745" y="-56.6169357" z="0.25"/>
     <vertex x="-12.8264837" y="-56.1092148" z="0.25"/>
     <vertex x="-12.692894" y="-56.1662445" z="21"/>
     <vertex x="-13.926487" y="-55.6123352" z="21"/>
     <vertex x="-15.1359692" y="-55.0075989" z="21"/>
     <vertex x="-13.526228" y="-53.5839691" z="21"/>
     <vertex x="-14.6819592" y="-52.9810181" z="21"/>
     <vertex x="-15.8108702" y="-52.3292465" z="21"/>
     <vertex x="-14.8322487" y="-52.7985229" z="20.9924049"/>
     <vertex x="-15.9457464" y="-52.1450958" z="20.9924049"/>
     <vertex x="-17.030508" y="-51.4449997" z="20.9924049"/>
     <vertex x="-14.7911921" y="-52.725029" z="20.9698448"/>
     <vertex x="-13.6541214" y="-53.3289337" z="20.9698448"/>
     <vertex x="-15.9016075" y="-52.07341" z="20.9698448"/>
     <vertex x="-14.7526693" y="-52.6560669" z="20.9330139"/>
     <vertex x="-15.8601923" y="-52.0061493" z="20.9330139"/>
     <vertex x="-16.9391346" y="-51.3098068" z="20.9330139"/>
     <vertex x="-15.8227596" y="-51.9453506" z="20.8830223"/>
     <vertex x="-16.8991547" y="-51.2506561" z="20.8830223"/>
     <vertex x="-17.945097" y="-50.5109024" z="20.8830223"/>
     <vertex x="-16.864645" y="-51.1996002" z="20.8213921"/>
     <vertex x="-15.7642374" y="-51.8503113" z="20.75"/>
     <vertex x="-15.7904482" y="-51.8928757" z="20.8213921"/>
     <vertex x="-14.6454515" y="-52.4641418" z="20.6710091"/>
     <vertex x="-14.663415" y="-52.4962921" z="20.75"/>
     <vertex x="-13.509429" y="-53.0419464" z="20.5868225"/>
     <vertex x="-13.5195847" y="-53.062088" z="20.6710091"/>
     <vertex x="-13.0994339" y="-53.2363129" z="20.5"/>
     <vertex x="-12.3600636" y="-53.5911713" z="20.5868225"/>
     <vertex x="-12.3008814" y="-53.6095123" z="-1"/>
     <vertex x="-11.9261818" y="-53.7749023" z="20.5"/>
     <vertex x="-11.9261818" y="-53.7749023" z="-17"/>
     <vertex x="-11.1040421" y="-54.1166916" z="-1"/>
     <vertex x="-9.39218044" y="-50.4916687" z="-17"/>
     <vertex x="-10.7308445" y="-54.2625122" z="-17"/>
     <vertex x="-9.39218044" y="-50.4916687" z="-19.5"/>
     <vertex x="-8.26247406" y="-50.8995667" z="-17"/>
     <vertex x="-7.11513472" y="-51.2548599" z="-17"/>
     <vertex x="-8.2828064" y="-55.0812836" z="-17"/>
     <vertex x="-7.11513472" y="-51.2548599" z="-19.5"/>
     <vertex x="-5.95261145" y="-51.556778" z="-17"/>
     <vertex x="-4.77738428" y="-51.8046875" z="-17"/>
     <vertex x="-5.77344465" y="-55.6865845" z="-17"/>
     <vertex x="-4.77738428" y="-51.8046875" z="-19.5"/>
     <vertex x="-3.59196234" y="-51.9980621" z="-17"/>
     <vertex x="-2.39887428" y="-52.1364746" z="-17"/>
     <vertex x="-3.22133732" y="-56.0739288" z="-17"/>
     <vertex x="-2.39887428" y="-52.1364746" z="-19.5"/>
     <vertex x="-1.2006669" y="-52.2196503" z="-17"/>
     <vertex x="0.000102996826" y="-52.2473907" z="-17"/>
     <vertex x="-0.645379901" y="-56.240448" z="-17"/>
     <vertex x="0.000102996826" y="-52.2473907" z="-19.5"/>
     <vertex x="1.2008729" y="-52.2196503" z="-17"/>
     <vertex x="2.39908028" y="-52.1364746" z="-17"/>
     <vertex x="1.9353565" y="-56.184906" z="-17"/>
     <vertex x="2.39908028" y="-52.1364746" z="-19.5"/>
     <vertex x="3.59216833" y="-51.9980621" z="-17"/>
     <vertex x="4.77759027" y="-51.8046875" z="-17"/>
     <vertex x="4.50176477" y="-55.9077148" z="-17"/>
     <vertex x="4.77759027" y="-51.8046875" z="-19.5"/>
     <vertex x="5.95281744" y="-51.556778" z="-17"/>
     <vertex x="7.11534071" y="-51.2548599" z="-17"/>
     <vertex x="7.03484488" y="-55.4109344" z="-17"/>
     <vertex x="8.26268005" y="-50.8995667" z="-17"/>
     <vertex x="8.28301239" y="-55.0812836" z="-17"/>
     <vertex x="8.26268005" y="-50.8995667" z="-19.5"/>
     <vertex x="9.39238644" y="-50.4916687" z="-17"/>
     <vertex x="10.5020494" y="-50.0320282" z="-17"/>
     <vertex x="11.9263878" y="-53.7749023" z="-17"/>
     <vertex x="10.5020494" y="-50.0320282" z="-19.5"/>
     <vertex x="11.5893002" y="-49.521637" z="-17"/>
     <vertex x="12.6518192" y="-48.9615707" z="-17"/>
     <vertex x="14.2486353" y="-52.6477585" z="-17"/>
     <vertex x="12.6518192" y="-48.9615707" z="-19.5"/>
     <vertex x="13.6873388" y="-48.353035" z="-17"/>
     <vertex x="14.6936502" y="-47.6973267" z="-17"/>
     <vertex x="16.4653912" y="-51.3251572" z="-17"/>
     <vertex x="14.6936502" y="-47.6973267" z="-19.5"/>
     <vertex x="15.6686039" y="-46.9958344" z="-17"/>
     <vertex x="16.6101208" y="-46.2500763" z="-17"/>
     <vertex x="18.5602455" y="-49.8168869" z="-17"/>
     <vertex x="17.5161896" y="-45.4616241" z="-17"/>
     <vertex x="19.5570736" y="-48.9965668" z="-17"/>
     <vertex x="17.5161896" y="-45.4616241" z="-19.5"/>
     <vertex x="18.3848801" y="-44.6321716" z="-17"/>
     <vertex x="18.3848801" y="-44.6321716" z="-19.5"/>
     <vertex x="18.7016716" y="-44.3426056" z="-19.7604713"/>
     <vertex x="19.2143345" y="-43.7634735" z="-19.5"/>
     <vertex x="19.4784393" y="-43.5036926" z="-19.7604713"/>
     <vertex x="20.2701855" y="-42.6740723" z="-20.013031"/>
     <vertex x="20.2176094" y="-42.6314697" z="-19.7604713"/>
     <vertex x="20.9721527" y="-41.767868" z="-20.013031"/>
     <vertex x="21.7252598" y="-40.8934784" z="-20.25"/>
     <vertex x="21.6336365" y="-40.8317108" z="-20.013031"/>
     <vertex x="22.3476105" y="-39.9250832" z="-20.25"/>
     <vertex x="23.058054" y="-39.0028839" z="-20.4641819"/>
     <vertex x="22.9268246" y="-38.9302864" z="-20.25"/>
     <vertex x="23.761631" y="-38.0600739" z="-20.6490669"/>
     <vertex x="23.5960751" y="-37.9777679" z="-20.4641819"/>
     <vertex x="24.4533539" y="-37.0917931" z="-20.7990379"/>
     <vertex x="24.2575607" y="-37.0049629" z="-20.6490669"/>
     <vertex x="24.6699772" y="-37.1878586" z="-20.9095383"/>
     <vertex x="25.1267185" y="-36.0936966" z="-20.9095383"/>
     <vertex x="25.361866" y="-36.1858444" z="-20.977211"/>
     <vertex x="25.2556019" y="-37.1290131" z="-21"/>
     <vertex x="25.7215176" y="-35.9766693" z="-21"/>
     <vertex x="29.1372547" y="-39.4771423" z="-21"/>
     <vertex x="29.3491154" y="-39.2165756" z="-20.9924049"/>
     <vertex x="29.6624985" y="-38.2533188" z="-21"/>
     <vertex x="29.9407349" y="-38.0173721" z="-20.9698467"/>
     <vertex x="29.86273" y="-37.9856949" z="-20.9924049"/>
     <vertex x="30.0139008" y="-38.0471535" z="-20.933012"/>
     <vertex x="30.479702" y="-36.7857246" z="-20.933012"/>
     <vertex x="30.079998" y="-38.0741577" z="-20.8830223"/>
     <vertex x="30.5471783" y="-36.8090553" z="-20.8830223"/>
     <vertex x="30.1370029" y="-38.0975952" z="-20.821394"/>
     <vertex x="30.605423" y="-36.8291931" z="-20.821394"/>
     <vertex x="30.1831779" y="-38.1167755" z="-20.75"/>
     <vertex x="30.652668" y="-36.8455276" z="-20.75"/>
     <vertex x="29.6665192" y="-39.3547974" z="-20.75"/>
     <vertex x="30.2171078" y="-38.1311417" z="-20.6710091"/>
     <vertex x="29.7003613" y="-39.3693428" z="-20.6710091"/>
     <vertex x="29.1478806" y="-40.6057816" z="-20.5868244"/>
     <vertex x="29.7211456" y="-39.3781166" z="-20.5868244"/>
     <vertex x="28.5450802" y="-41.7855453" z="-20.5"/>
     <vertex x="27.8801537" y="-42.9492722" z="-20.5"/>
     <vertex x="29.161459" y="-40.5953979" z="-20.5"/>
     <vertex x="28.8496075" y="-41.2125549" z="0.25"/>
     <vertex x="29.4471626" y="-39.9995041" z="0.25"/>
     <vertex x="28.2021065" y="-42.3996964" z="0.25"/>
     <vertex x="28.2740154" y="-42.2734909" z="21"/>
     <vertex x="28.9162025" y="-41.0834656" z="21"/>
     <vertex x="27.58288" y="-43.4357758" z="21"/>
     <vertex x="26.2494164" y="-41.7787628" z="21"/>
     <vertex x="25.5617905" y="-42.8862076" z="21"/>
     <vertex x="24.8274708" y="-43.9632568" z="21"/>
     <vertex x="25.1977119" y="-43.2779999" z="20.9924049"/>
     <vertex x="24.047802" y="-45.0079422" z="21"/>
     <vertex x="24.4522095" y="-44.332077" z="20.9924049"/>
     <vertex x="25.2281647" y="-46.73629" z="21"/>
     <vertex x="23.224205" y="-46.0183563" z="21"/>
     <vertex x="25.6770573" y="-46.1709442" z="12.2272892"/>
     <vertex x="25.5889683" y="-46.2838593" z="12.6272469"/>
     <vertex x="25.739481" y="-46.0903015" z="11.8176861"/>
     <vertex x="26.4465866" y="-46.7974091" z="11.8176861"/>
     <vertex x="26.4837456" y="-46.7490387" z="11.4060516"/>
     <vertex x="26.3841648" y="-46.8780518" z="12.2272892"/>
     <vertex x="26.2960758" y="-46.9909668" z="9.37275314"/>
     <vertex x="26.2960758" y="-46.9909668" z="12.6272469"/>
     <vertex x="26.1824017" y="-47.1352539" z="8.98962975"/>
     <vertex x="25.3384495" y="-46.5996552" z="8.62885475"/>
     <vertex x="26.1824017" y="-47.1352539" z="13.0103703"/>
     <vertex x="25.4752941" y="-46.4281464" z="13.0103703"/>
     <vertex x="26.0455551" y="-47.3067627" z="8.62885475"/>
     <vertex x="26.0455551" y="-47.3067627" z="13.3711452"/>
     <vertex x="25.1815262" y="-46.7935257" z="8.29554367"/>
     <vertex x="25.8886337" y="-47.5006332" z="8.29554367"/>
     <vertex x="25.0076218" y="-47.0048981" z="7.9948082"/>
     <vertex x="24.8136845" y="-47.2362595" z="7.72237587"/>
     <vertex x="25.7147293" y="-47.7120056" z="7.9948082"/>
     <vertex x="25.520792" y="-47.943367" z="7.72237587"/>
     <vertex x="25.3035316" y="-48.1974792" z="7.47432518"/>
     <vertex x="25.6232567" y="-47.8216858" z="9.4628849"/>
     <vertex x="25.5154552" y="-47.949707" z="9.18693161"/>
     <vertex x="25.7129574" y="-47.7141342" z="9.75590134"/>
     <vertex x="25.7825565" y="-47.6300659" z="10.0617523"/>
     <vertex x="24.9161491" y="-47.1145782" z="9.4628849"/>
     <vertex x="25.0058498" y="-47.0070267" z="9.75590134"/>
     <vertex x="24.8083477" y="-47.2425995" z="9.18693161"/>
     <vertex x="24.9161491" y="-47.1145782" z="12.5371151"/>
     <vertex x="24.6849728" y="-47.3875427" z="8.93196487"/>
     <vertex x="24.8083477" y="-47.2425995" z="12.8130684"/>
     <vertex x="25.3920803" y="-48.0946503" z="8.93196487"/>
     <vertex x="24.5485516" y="-47.5458374" z="8.7019062"/>
     <vertex x="25.2556572" y="-48.2529449" z="8.7019062"/>
     <vertex x="25.0656891" y="-48.4698563" z="7.25627899"/>
     <vertex x="24.3968048" y="-47.7194366" z="8.49350929"/>
     <vertex x="24.5485516" y="-47.5458374" z="13.2980938"/>
     <vertex x="25.1039104" y="-48.4265442" z="8.49350929"/>
     <vertex x="24.2272816" y="-47.9104919" z="8.30378342"/>
     <vertex x="24.9343872" y="-48.6175995" z="8.30378342"/>
     <vertex x="24.8100033" y="-48.7559967" z="7.0738678"/>
     <vertex x="24.0422401" y="-48.1157074" z="8.13702965"/>
     <vertex x="24.2272816" y="-47.9104919" z="13.6962166"/>
     <vertex x="24.7493458" y="-48.8228149" z="8.13702965"/>
     <vertex x="23.8439426" y="-48.3318024" z="7.99754906"/>
     <vertex x="24.5395203" y="-49.0511475" z="6.93173218"/>
     <vertex x="24.5510483" y="-49.0389099" z="7.99754906"/>
     <vertex x="23.8324127" y="-48.3440399" z="6.93173218"/>
     <vertex x="23.551815" y="-48.6427155" z="6.83057213"/>
     <vertex x="24.1028957" y="-48.0488892" z="7.0738678"/>
     <vertex x="24.3585815" y="-47.7627487" z="7.25627899"/>
     <vertex x="23.2663021" y="-48.9393463" z="6.77009392"/>
     <vertex x="24.2589226" y="-49.349823" z="6.83057213"/>
     <vertex x="23.9734097" y="-49.6464539" z="6.77009392"/>
     <vertex x="23.6881809" y="-49.9354706" z="6.75"/>
     <vertex x="24.1258144" y="-49.4891205" z="7.81156921"/>
     <vertex x="23.9065418" y="-49.7148895" z="7.76535225"/>
     <vertex x="24.3419857" y="-49.2623901" z="7.88888931"/>
     <vertex x="23.4187069" y="-48.7820129" z="7.81156921"/>
     <vertex x="23.6348801" y="-48.5552826" z="7.88888931"/>
     <vertex x="23.1994362" y="-49.007782" z="7.76535225"/>
     <vertex x="23.3168468" y="-48.8876114" z="9.84515953"/>
     <vertex x="22.9810734" y="-49.228363" z="7.75"/>
     <vertex x="23.0652771" y="-49.1438293" z="9.75589943"/>
     <vertex x="23.6881809" y="-49.9354706" z="7.75"/>
     <vertex x="23.4676037" y="-50.1538315" z="7.76535225"/>
     <vertex x="23.3991623" y="-50.2206955" z="6.77009392"/>
     <vertex x="23.2418346" y="-50.3731003" z="7.81156921"/>
     <vertex x="22.6920567" y="-49.513588" z="6.77009392"/>
     <vertex x="23.1025314" y="-50.5062103" z="6.83057213"/>
     <vertex x="22.3954258" y="-49.7991028" z="6.83057213"/>
     <vertex x="22.0967503" y="-50.0796967" z="6.93173218"/>
     <vertex x="22.8038578" y="-50.7868042" z="6.93173218"/>
     <vertex x="22.508709" y="-51.0572891" z="7.0738678"/>
     <vertex x="22.2225666" y="-51.312973" z="7.25627899"/>
     <vertex x="22.5755291" y="-50.9966354" z="8.13702965"/>
     <vertex x="22.3703136" y="-51.1816711" z="8.30378342"/>
     <vertex x="22.7916241" y="-50.7983398" z="7.99754906"/>
     <vertex x="23.0151005" y="-50.5892715" z="7.88888931"/>
     <vertex x="22.0845165" y="-50.0912323" z="7.99754906"/>
     <vertex x="22.3079929" y="-49.8821716" z="7.88888931"/>
     <vertex x="21.8684235" y="-50.2895279" z="8.13702965"/>
     <vertex x="22.0801849" y="-50.0952377" z="11"/>
     <vertex x="21.6632061" y="-50.4745712" z="8.30378342"/>
     <vertex x="21.8684235" y="-50.2895279" z="13.8629704"/>
     <vertex x="22.1792603" y="-51.3511963" z="8.49350929"/>
     <vertex x="21.4721527" y="-50.6440887" z="8.49350929"/>
     <vertex x="21.9501953" y="-51.5508194" z="7.47432518"/>
     <vertex x="22.0056534" y="-51.5029449" z="8.7019062"/>
     <vertex x="21.515461" y="-50.6058655" z="7.25627899"/>
     <vertex x="21.2430878" y="-50.8437119" z="7.47432518"/>
     <vertex x="20.9889736" y="-51.0609741" z="7.72237587"/>
     <vertex x="21.6960812" y="-51.7680817" z="7.72237587"/>
     <vertex x="20.7576065" y="-51.2549133" z="7.9948082"/>
     <vertex x="21.4647141" y="-51.9620209" z="7.9948082"/>
     <vertex x="20.5462379" y="-51.4288177" z="8.29554367"/>
     <vertex x="21.2533455" y="-52.1359253" z="8.29554367"/>
     <vertex x="20.3523693" y="-51.5857391" z="8.62885475"/>
     <vertex x="21.0594769" y="-52.2928467" z="8.62885475"/>
     <vertex x="20.1808586" y="-51.72258" z="8.98962975"/>
     <vertex x="20.8879662" y="-52.4296875" z="8.98962975"/>
     <vertex x="20.0365696" y="-51.8362579" z="9.37275314"/>
     <vertex x="20.7436752" y="-52.5433655" z="9.37275314"/>
     <vertex x="19.9236526" y="-51.9243469" z="9.7727108"/>
     <vertex x="20.6307602" y="-52.6314545" z="9.7727108"/>
     <vertex x="19.8430176" y="-51.9867706" z="10.1823139"/>
     <vertex x="20.5501251" y="-52.6938782" z="10.1823139"/>
     <vertex x="19.7946491" y="-52.0239258" z="10.5939484"/>
     <vertex x="20.5017548" y="-52.7310333" z="10.5939484"/>
     <vertex x="19.7785282" y="-52.0362244" z="11"/>
     <vertex x="20.4856358" y="-52.7433319" z="11"/>
     <vertex x="19.3836441" y="-52.3343277" z="21"/>
     <vertex x="19.7946491" y="-52.0239258" z="11.4060516"/>
     <vertex x="19.8430176" y="-51.9867706" z="11.8176861"/>
     <vertex x="20.5017548" y="-52.7310333" z="11.4060516"/>
     <vertex x="19.9236526" y="-51.9243469" z="12.2272892"/>
     <vertex x="20.5501251" y="-52.6938782" z="11.8176861"/>
     <vertex x="20.0365696" y="-51.8362579" z="12.6272469"/>
     <vertex x="20.6307602" y="-52.6314545" z="12.2272892"/>
     <vertex x="20.4520435" y="-51.5054245" z="21"/>
     <vertex x="20.1808586" y="-51.72258" z="13.0103703"/>
     <vertex x="18.5026188" y="-50.4941864" z="21"/>
     <vertex x="19.52178" y="-49.681427" z="21"/>
     <vertex x="17.4496613" y="-51.2626419" z="21"/>
     <vertex x="18.0847855" y="-50.6994934" z="20.9924049"/>
     <vertex x="16.3648281" y="-51.9854126" z="21"/>
     <vertex x="17.030714" y="-51.4449997" z="20.9924049"/>
     <vertex x="15.250103" y="-52.6611633" z="21"/>
     <vertex x="15.9459524" y="-52.1450958" z="20.9924049"/>
     <vertex x="15.9847937" y="-54.5447388" z="21"/>
     <vertex x="14.1075211" y="-53.2886658" z="21"/>
     <vertex x="14.7938309" y="-55.1851807" z="21"/>
     <vertex x="12.9391689" y="-53.8667755" z="21"/>
     <vertex x="11.7471819" y="-54.3944397" z="21"/>
     <vertex x="12.5273285" y="-53.9607391" z="20.9924049"/>
     <vertex x="10.5337372" y="-54.8706818" z="21"/>
     <vertex x="11.3398523" y="-54.4674454" z="20.9924049"/>
     <vertex x="11.0757427" y="-56.8019333" z="21"/>
     <vertex x="9.30105114" y="-55.294632" z="21"/>
     <vertex x="9.79513264" y="-57.2362213" z="21"/>
     <vertex x="8.05137444" y="-55.6655273" z="21"/>
     <vertex x="6.7869916" y="-55.9826965" z="21"/>
     <vertex x="7.6635561" y="-55.6792221" z="20.9924049"/>
     <vertex x="5.51021099" y="-56.2455368" z="21"/>
     <vertex x="6.40752888" y="-55.977951" z="20.9924049"/>
     <vertex x="5.86057186" y="-58.2146378" z="21"/>
     <vertex x="4.52570963" y="-58.4307556" z="21"/>
     <vertex x="4.22336531" y="-56.4535828" z="21"/>
     <vertex x="2.92880535" y="-56.6064529" z="21"/>
     <vertex x="3.86311841" y="-56.4142303" z="20.9924049"/>
     <vertex x="1.6288954" y="-56.7038727" z="21"/>
     <vertex x="2.57932043" y="-56.5510025" z="20.9924049"/>
     <vertex x="0.483422965" y="-58.7437973" z="21"/>
     <vertex x="0.326010317" y="-56.7456512" z="21"/>
     <vertex x="-0.868796885" y="-58.7357788" z="21"/>
     <vertex x="-0.9774701" y="-56.73172" z="21"/>
     <vertex x="-2.27916479" y="-56.6621094" z="21"/>
     <vertex x="-1.29066873" y="-56.6331635" z="20.9924049"/>
     <vertex x="-3.57669616" y="-56.5369339" z="21"/>
     <vertex x="-2.57911444" y="-56.5510025" z="20.9924049"/>
     <vertex x="-4.90708447" y="-58.3747864" z="21"/>
     <vertex x="-4.8676939" y="-56.3564377" z="21"/>
     <vertex x="-6.23928785" y="-58.1428452" z="21"/>
     <vertex x="-6.14979982" y="-56.1209335" z="21"/>
     <vertex x="-7.42067146" y="-55.8308716" z="21"/>
     <vertex x="-6.40732288" y="-55.977951" z="20.9924049"/>
     <vertex x="-8.67798805" y="-55.486763" z="21"/>
     <vertex x="-7.66335011" y="-55.6792221" z="20.9924049"/>
     <vertex x="-10.1619616" y="-57.1178055" z="21"/>
     <vertex x="-9.91945362" y="-55.089241" z="21"/>
     <vertex x="-11.4373283" y="-56.6683578" z="21"/>
     <vertex x="-11.1427984" y="-54.6390381" z="21"/>
     <vertex x="-12.345789" y="-54.1369781" z="21"/>
     <vertex x="-11.3396463" y="-54.4674454" z="20.9924049"/>
     <vertex x="-12.5271225" y="-53.9607391" z="20.9924049"/>
     <vertex x="-13.6920223" y="-53.4040985" z="20.9924049"/>
     <vertex x="-11.3082571" y="-54.389328" z="20.9698448"/>
     <vertex x="-10.1036901" y="-54.8439102" z="20.9698448"/>
     <vertex x="-12.4924459" y="-53.8840332" z="20.9698448"/>
     <vertex x="-11.2788057" y="-54.3160324" z="20.9330139"/>
     <vertex x="-12.4599094" y="-53.8120499" z="20.9330139"/>
     <vertex x="-13.6185598" y="-53.2584" z="20.9330139"/>
     <vertex x="-12.4305029" y="-53.746994" z="20.8830223"/>
     <vertex x="-13.5864182" y="-53.1946487" z="20.8830223"/>
     <vertex x="-14.7178507" y="-52.5937424" z="20.8830223"/>
     <vertex x="-13.5586729" y="-53.1396179" z="20.8213921"/>
     <vertex x="-14.6877947" y="-52.5399399" z="20.8213921"/>
     <vertex x="-13.5361671" y="-53.0949783" z="20.75"/>
     <vertex x="-12.3693552" y="-53.6117249" z="20.6710091"/>
     <vertex x="-12.3845263" y="-53.6452866" z="20.75"/>
     <vertex x="-11.1884232" y="-54.0911102" z="20.5868225"/>
     <vertex x="-11.1968346" y="-54.1120453" z="20.6710091"/>
     <vertex x="-10.7308445" y="-54.2625122" z="20.5"/>
     <vertex x="-9.99662113" y="-54.5408783" z="20.5868225"/>
     <vertex x="-9.88635445" y="-54.5715485" z="-1"/>
     <vertex x="-9.51563549" y="-54.6982422" z="20.5"/>
     <vertex x="-9.51563549" y="-54.6982422" z="-17"/>
     <vertex x="-8.65010738" y="-54.9732285" z="-1"/>
     <vertex x="-7.39761972" y="-55.3209839" z="-1"/>
     <vertex x="-8.2828064" y="-55.0812836" z="20.5"/>
     <vertex x="-7.03463888" y="-55.4109344" z="-17"/>
     <vertex x="-6.13124371" y="-55.614151" z="-1"/>
     <vertex x="-4.85335684" y="-55.8521881" z="-1"/>
     <vertex x="-5.77344465" y="-55.6865845" z="20.5"/>
     <vertex x="-4.50155878" y="-55.9077148" z="-17"/>
     <vertex x="-3.56635809" y="-56.0346451" z="-1"/>
     <vertex x="-2.27266383" y="-56.1611786" z="-1"/>
     <vertex x="-3.22133732" y="-56.0739288" z="20.5"/>
     <vertex x="-1.9351505" y="-56.184906" z="-17"/>
     <vertex x="-0.974702418" y="-56.2315521" z="-1"/>
     <vertex x="0.325088978" y="-56.2456284" z="-1"/>
     <vertex x="-0.645379901" y="-56.240448" z="20.5"/>
     <vertex x="0.645585895" y="-56.240448" z="-17"/>
     <vertex x="1.6242702" y="-56.203392" z="-1"/>
     <vertex x="2.92040229" y="-56.1049194" z="-1"/>
     <vertex x="1.9353565" y="-56.184906" z="20.5"/>
     <vertex x="3.22154331" y="-56.0739288" z="-17"/>
     <vertex x="4.21105194" y="-55.950386" z="-1"/>
     <vertex x="5.49379587" y="-55.7400894" z="-1"/>
     <vertex x="4.50176477" y="-55.9077148" z="20.5"/>
     <vertex x="5.77365065" y="-55.6865845" z="-17"/>
     <vertex x="6.76622581" y="-55.4744263" z="-1"/>
     <vertex x="8.02595329" y="-55.1538925" z="-1"/>
     <vertex x="7.03484488" y="-55.4109344" z="20.5"/>
     <vertex x="9.27061272" y="-54.7790833" z="-1"/>
     <vertex x="8.28301239" y="-55.0812836" z="20.5"/>
     <vertex x="9.51584148" y="-54.6982422" z="-17"/>
     <vertex x="10.4978685" y="-54.3507156" z="-1"/>
     <vertex x="10.7310505" y="-54.2625122" z="-17"/>
     <vertex x="11.7054148" y="-53.8695831" z="-1"/>
     <vertex x="10.7310505" y="-54.2625122" z="20.5"/>
     <vertex x="12.8909864" y="-53.3365936" z="-1"/>
     <vertex x="11.9263878" y="-53.7749023" z="20.5"/>
     <vertex x="13.0996399" y="-53.2363129" z="-17"/>
     <vertex x="14.0523558" y="-52.7527542" z="-1"/>
     <vertex x="15.1873446" y="-52.1191483" z="-1"/>
     <vertex x="14.2486353" y="-52.6477585" z="20.5"/>
     <vertex x="15.3712454" y="-52.0103073" z="-17"/>
     <vertex x="16.2938213" y="-51.4369659" z="-1"/>
     <vertex x="17.3697071" y="-50.7074966" z="-1"/>
     <vertex x="16.4653912" y="-51.3251572" z="20.5"/>
     <vertex x="17.5290489" y="-50.5935669" z="-17"/>
     <vertex x="18.4129829" y="-49.932106" z="-1"/>
     <vertex x="19.4216919" y="-49.1122513" z="-1"/>
     <vertex x="18.5602455" y="-49.8168869" z="20.5"/>
     <vertex x="20.3939381" y="-48.2494659" z="-1"/>
     <vertex x="19.5570736" y="-48.9965668" z="20.5"/>
     <vertex x="20.5176849" y="-48.1341171" z="-17"/>
     <vertex x="21.3278961" y="-47.3453827" z="-1"/>
     <vertex x="21.4403038" y="-47.2311401" z="-17"/>
     <vertex x="19.2143345" y="-43.7634735" z="-17"/>
     <vertex x="22.2218151" y="-46.4016876" z="-1"/>
     <vertex x="21.7682514" y="-46.8907318" z="10.0359325"/>
     <vertex x="22.3232212" y="-46.2893066" z="-17"/>
     <vertex x="23.0740147" y="-45.4201508" z="-1"/>
     <vertex x="20.0027866" y="-42.8574066" z="-17"/>
     <vertex x="23.1648006" y="-45.3103638" z="-17"/>
     <vertex x="20.0027866" y="-42.8574066" z="-19.5"/>
     <vertex x="20.7485504" y="-41.9158936" z="-17"/>
     <vertex x="20.7485504" y="-41.9158936" z="-19.5"/>
     <vertex x="20.9177551" y="-41.7276154" z="-19.7604713"/>
     <vertex x="21.450037" y="-40.9409409" z="-19.5"/>
     <vertex x="21.5775242" y="-40.7938843" z="-19.7604713"/>
     <vertex x="22.2533627" y="-39.8674011" z="-20.013031"/>
     <vertex x="22.1956425" y="-39.8320732" z="-19.7604713"/>
     <vertex x="22.8301334" y="-38.8767967" z="-20.013031"/>
     <vertex x="23.4617844" y="-37.9110069" z="-20.25"/>
     <vertex x="23.3628349" y="-37.8618164" z="-20.013031"/>
     <vertex x="24.0885506" y="-36.9300117" z="-20.4641819"/>
     <vertex x="23.9514561" y="-36.8692131" z="-20.25"/>
     <vertex x="24.7066669" y="-35.9290924" z="-20.6490669"/>
     <vertex x="24.5345268" y="-35.8616333" z="-20.4641819"/>
     <vertex x="24.9060841" y="-36.0072365" z="-20.7990379"/>
     <vertex x="25.3107395" y="-34.9038391" z="-20.7990379"/>
     <vertex x="25.5349598" y="-34.980526" z="-20.9095383"/>
     <vertex x="25.7739277" y="-35.0622559" z="-20.977211"/>
     <vertex x="26.1362381" y="-33.9216537" z="-20.977211"/>
     <vertex x="26.1348839" y="-34.8044472" z="-21"/>
     <vertex x="30.1363659" y="-37.0086975" z="-21"/>
     <vertex x="26.4948597" y="-33.6147461" z="-21"/>
     <vertex x="30.3254852" y="-36.7324028" z="-20.9924049"/>
     <vertex x="30.558033" y="-35.7454376" z="-21"/>
     <vertex x="30.4050484" y="-36.7599144" z="-20.9698467"/>
     <vertex x="30.8160362" y="-35.4860153" z="-20.9698467"/>
     <vertex x="30.8916988" y="-35.5086975" z="-20.933012"/>
     <vertex x="30.9600849" y="-35.5291977" z="-20.8830223"/>
     <vertex x="31.319397" y="-34.2332764" z="-20.8830223"/>
     <vertex x="31.0191174" y="-35.5468979" z="-20.821394"/>
     <vertex x="31.3791142" y="-34.2485046" z="-20.821394"/>
     <vertex x="31.0670033" y="-35.5612526" z="-20.75"/>
     <vertex x="31.4275551" y="-34.2608566" z="-20.75"/>
     <vertex x="31.1022854" y="-35.5718307" z="-20.6710091"/>
     <vertex x="31.4632454" y="-34.2699585" z="-20.6710091"/>
     <vertex x="30.6874809" y="-36.857563" z="-20.6710091"/>
     <vertex x="31.1238918" y="-35.5783081" z="-20.5868244"/>
     <vertex x="30.7087994" y="-36.8649368" z="-20.5868244"/>
     <vertex x="30.237751" y="-38.1402893" z="-20.5868244"/>
     <vertex x="30.709259" y="-36.8868332" z="-20.5"/>
     <vertex x="30.2444706" y="-38.1439552" z="-20.5"/>
     <vertex x="29.7282448" y="-39.3808441" z="-20.5"/>
     <vertex x="30.4883957" y="-37.5041237" z="0.25"/>
     <vertex x="30.9302673" y="-36.2261124" z="0.25"/>
     <vertex x="29.993742" y="-38.7626495" z="0.25"/>
     <vertex x="30.0493755" y="-38.6284714" z="21"/>
     <vertex x="30.5384007" y="-37.3677521" z="21"/>
     <vertex x="29.5083313" y="-39.8677597" z="21"/>
     <vertex x="28.0200176" y="-38.2945633" z="21"/>
     <vertex x="27.4796543" y="-39.4808426" z="21"/>
     <vertex x="26.8890934" y="-40.642952" z="21"/>
     <vertex x="27.1568146" y="-39.9395142" z="20.9924049"/>
     <vertex x="26.5512352" y="-41.0797424" z="20.9924049"/>
     <vertex x="25.8978081" y="-42.1932373" z="20.9924049"/>
     <vertex x="27.0816422" y="-39.9016151" z="20.9698448"/>
     <vertex x="27.6367435" y="-38.7399406" z="20.9698448"/>
     <vertex x="26.4777393" y="-41.0386887" z="20.9698448"/>
     <vertex x="27.0111103" y="-39.8660545" z="20.9330139"/>
     <vertex x="25.8261223" y="-42.1491013" z="20.9698448"/>
     <vertex x="26.4087791" y="-41.0001602" z="20.9330139"/>
     <vertex x="25.127964" y="-43.2308578" z="20.9698448"/>
     <vertex x="25.7588596" y="-42.1076889" z="20.9330139"/>
     <vertex x="24.3845234" y="-44.2820129" z="20.9698448"/>
     <vertex x="25.0625191" y="-43.1866302" z="20.9330139"/>
     <vertex x="23.6626415" y="-45.3535538" z="20.9924049"/>
     <vertex x="23.5971413" y="-45.3006668" z="20.9698448"/>
     <vertex x="24.3210163" y="-44.2350464" z="20.9330139"/>
     <vertex x="22.830431" y="-46.3406067" z="20.9924049"/>
     <vertex x="22.7672367" y="-46.2849884" z="20.9698448"/>
     <vertex x="23.5356846" y="-45.2510452" z="20.9330139"/>
     <vertex x="21.9570808" y="-47.2914505" z="20.9924049"/>
     <vertex x="22.3581848" y="-46.9926605" z="21"/>
     <vertex x="21.8963013" y="-47.2332001" z="20.9698448"/>
     <vertex x="22.7079411" y="-46.2328033" z="20.9330139"/>
     <vertex x="21.0441608" y="-48.2043686" z="20.9924049"/>
     <vertex x="21.4513245" y="-47.9290695" z="21"/>
     <vertex x="20.9859104" y="-48.1435852" z="20.9698448"/>
     <vertex x="21.8392754" y="-47.1785431" z="20.9330139"/>
     <vertex x="20.0933189" y="-49.0777206" z="20.9924049"/>
     <vertex x="20.5052795" y="-48.8258667" z="21"/>
     <vertex x="20.0377007" y="-49.0145264" z="20.9698448"/>
     <vertex x="20.9312534" y="-48.0865631" z="20.9330139"/>
     <vertex x="19.1062679" y="-49.9099274" z="20.9924049"/>
     <vertex x="19.053381" y="-49.844429" z="20.9698448"/>
     <vertex x="19.9855137" y="-48.9552307" z="20.9330139"/>
     <vertex x="18.0347271" y="-50.631813" z="20.9698448"/>
     <vertex x="19.0037575" y="-49.7829742" z="20.9330139"/>
     <vertex x="16.983572" y="-51.3752518" z="20.9698448"/>
     <vertex x="17.9877567" y="-50.568306" z="20.9330139"/>
     <vertex x="15.9018135" y="-52.07341" z="20.9698448"/>
     <vertex x="16.9393406" y="-51.3098068" z="20.9330139"/>
     <vertex x="14.8324547" y="-52.7985229" z="20.9924049"/>
     <vertex x="14.791398" y="-52.725029" z="20.9698448"/>
     <vertex x="15.8603983" y="-52.0061493" z="20.9330139"/>
     <vertex x="13.6922283" y="-53.4040985" z="20.9924049"/>
     <vertex x="13.6543274" y="-53.3289337" z="20.9698448"/>
     <vertex x="14.7528753" y="-52.6560669" z="20.9330139"/>
     <vertex x="12.4926519" y="-53.8840332" z="20.9698448"/>
     <vertex x="13.6187658" y="-53.2584" z="20.9330139"/>
     <vertex x="11.3084631" y="-54.389328" z="20.9698448"/>
     <vertex x="12.4601154" y="-53.8120499" z="20.9330139"/>
     <vertex x="10.1319418" y="-54.9232864" z="20.9924049"/>
     <vertex x="10.1038961" y="-54.8439102" z="20.9698448"/>
     <vertex x="11.2790117" y="-54.3160324" z="20.9330139"/>
     <vertex x="8.90577316" y="-55.3274536" z="20.9924049"/>
     <vertex x="8.88112164" y="-55.2469635" z="20.9698448"/>
     <vertex x="10.0775814" y="-54.7694321" z="20.9330139"/>
     <vertex x="7.64234304" y="-55.5977554" z="20.9698448"/>
     <vertex x="8.85799217" y="-55.1714325" z="20.9330139"/>
     <vertex x="6.38979244" y="-55.8956528" z="20.9698448"/>
     <vertex x="7.62243938" y="-55.5213165" z="20.9330139"/>
     <vertex x="5.13995457" y="-56.2230988" z="20.9924049"/>
     <vertex x="5.12572718" y="-56.1401215" z="20.9698448"/>
     <vertex x="6.37315083" y="-55.8184357" z="20.9330139"/>
     <vertex x="3.8524251" y="-56.3307266" z="20.9698448"/>
     <vertex x="5.11237764" y="-56.0622711" z="20.9330139"/>
     <vertex x="2.57218099" y="-56.4671173" z="20.9698448"/>
     <vertex x="3.84239197" y="-56.2523804" z="20.9330139"/>
     <vertex x="1.29087472" y="-56.6331635" z="20.9924049"/>
     <vertex x="1.28730178" y="-56.549057" z="20.9698448"/>
     <vertex x="2.56548214" y="-56.3884125" z="20.9330139"/>
     <vertex x="0.000102996826" y="-56.6605682" z="20.9924049"/>
     <vertex x="0.000102996826" y="-56.5763779" z="20.9698448"/>
     <vertex x="1.28394938" y="-56.4701385" z="20.9330139"/>
     <vertex x="-1.28709579" y="-56.549057" z="20.9698448"/>
     <vertex x="0.000102996826" y="-56.4973907" z="20.9330139"/>
     <vertex x="-2.57197499" y="-56.4671173" z="20.9698448"/>
     <vertex x="-1.28374338" y="-56.4701385" z="20.9330139"/>
     <vertex x="-3.86291242" y="-56.4142303" z="20.9924049"/>
     <vertex x="-3.8522191" y="-56.3307266" z="20.9698448"/>
     <vertex x="-2.56527615" y="-56.3884125" z="20.9330139"/>
     <vertex x="-5.13974857" y="-56.2230988" z="20.9924049"/>
     <vertex x="-5.12552118" y="-56.1401215" z="20.9698448"/>
     <vertex x="-3.84218597" y="-56.2523804" z="20.9330139"/>
     <vertex x="-6.38958645" y="-55.8956528" z="20.9698448"/>
     <vertex x="-5.11217165" y="-56.0622711" z="20.9330139"/>
     <vertex x="-7.64213705" y="-55.5977554" z="20.9698448"/>
     <vertex x="-6.37294483" y="-55.8184357" z="20.9330139"/>
     <vertex x="-8.90556717" y="-55.3274536" z="20.9924049"/>
     <vertex x="-8.88091564" y="-55.2469635" z="20.9698448"/>
     <vertex x="-7.62223339" y="-55.5213165" z="20.9330139"/>
     <vertex x="-10.1317358" y="-54.9232864" z="20.9924049"/>
     <vertex x="-8.85778618" y="-55.1714325" z="20.9330139"/>
     <vertex x="-10.0773754" y="-54.7694321" z="20.9330139"/>
     <vertex x="-8.83687973" y="-55.1031723" z="20.8830223"/>
     <vertex x="-10.0535917" y="-54.7021179" z="20.8830223"/>
     <vertex x="-11.2521858" y="-54.2497864" z="20.8830223"/>
     <vertex x="-10.033061" y="-54.6440125" z="20.8213921"/>
     <vertex x="-11.229207" y="-54.1926041" z="20.8213921"/>
     <vertex x="-12.405118" y="-53.6908417" z="20.8213921"/>
     <vertex x="-11.2105684" y="-54.1462173" z="20.75"/>
     <vertex x="-10.0041361" y="-54.562149" z="20.6710091"/>
     <vertex x="-10.016407" y="-54.5968781" z="20.75"/>
     <vertex x="-8.7868042" y="-54.9396515" z="20.5868225"/>
     <vertex x="-8.7934103" y="-54.9612274" z="20.6710091"/>
     <vertex x="-7.56115294" y="-55.2867279" z="20.5868225"/>
     <vertex x="-7.03463888" y="-55.4109344" z="20.5"/>
     <vertex x="-7.56683683" y="-55.3085632" z="20.6710091"/>
     <vertex x="-6.32187557" y="-55.5814743" z="20.5868225"/>
     <vertex x="-8.8041954" y="-54.9964447" z="20.75"/>
     <vertex x="-7.57611799" y="-55.3442078" z="20.75"/>
     <vertex x="-8.8188343" y="-55.0442429" z="20.8213921"/>
     <vertex x="-7.5887146" y="-55.3925781" z="20.8213921"/>
     <vertex x="-7.60424376" y="-55.4522247" z="20.8830223"/>
     <vertex x="-6.33438778" y="-55.639534" z="20.75"/>
     <vertex x="-6.34491968" y="-55.6884003" z="20.8213921"/>
     <vertex x="-6.32662773" y="-55.6035233" z="20.6710091"/>
     <vertex x="-5.07501745" y="-55.8455887" z="20.6710091"/>
     <vertex x="-5.07120514" y="-55.8233566" z="20.5868225"/>
     <vertex x="-4.50155878" y="-55.9077148" z="20.5"/>
     <vertex x="-3.81139636" y="-56.01194" z="20.5868225"/>
     <vertex x="-2.54471898" y="-56.1468811" z="20.5868225"/>
     <vertex x="-1.9351505" y="-56.184906" z="20.5"/>
     <vertex x="-3.81426167" y="-56.034317" z="20.6710091"/>
     <vertex x="-2.54663205" y="-56.1693573" z="20.6710091"/>
     <vertex x="-5.08124256" y="-55.8818893" z="20.75"/>
     <vertex x="-3.81894016" y="-56.0708466" z="20.75"/>
     <vertex x="-5.08969116" y="-55.9311676" z="20.8213921"/>
     <vertex x="-6.35790396" y="-55.748642" z="20.8830223"/>
     <vertex x="-5.10010624" y="-55.9919052" z="20.8830223"/>
     <vertex x="-3.83311772" y="-56.1815643" z="20.8830223"/>
     <vertex x="-3.82528996" y="-56.1204376" z="20.8213921"/>
     <vertex x="-2.55399513" y="-56.2558746" z="20.8213921"/>
     <vertex x="-2.54975557" y="-56.2060623" z="20.75"/>
     <vertex x="-1.27441287" y="-56.2504883" z="20.6710091"/>
     <vertex x="-1.27597606" y="-56.2872849" z="20.75"/>
     <vertex x="-1.2734555" y="-56.227951" z="20.5868225"/>
     <vertex x="0.000102996826" y="-56.2549896" z="20.5868225"/>
     <vertex x="0.645585895" y="-56.240448" z="20.5"/>
     <vertex x="1.27366149" y="-56.227951" z="20.5868225"/>
     <vertex x="2.54492497" y="-56.1468811" z="20.5868225"/>
     <vertex x="3.22154331" y="-56.0739288" z="20.5"/>
     <vertex x="1.27461886" y="-56.2504883" z="20.6710091"/>
     <vertex x="2.54683805" y="-56.1693573" z="20.6710091"/>
     <vertex x="0.000102996826" y="-56.2775421" z="20.6710091"/>
     <vertex x="0.000102996826" y="-56.3143768" z="20.75"/>
     <vertex x="1.27618206" y="-56.2872849" z="20.75"/>
     <vertex x="-1.27809775" y="-56.3372345" z="20.8213921"/>
     <vertex x="0.000102996826" y="-56.3643646" z="20.8213921"/>
     <vertex x="-2.55922151" y="-56.317276" z="20.8830223"/>
     <vertex x="-1.28071332" y="-56.3988037" z="20.8830223"/>
     <vertex x="0.000102996826" y="-56.4259949" z="20.8830223"/>
     <vertex x="1.27830374" y="-56.3372345" z="20.8213921"/>
     <vertex x="1.28091931" y="-56.3988037" z="20.8830223"/>
     <vertex x="2.54996157" y="-56.2060623" z="20.75"/>
     <vertex x="2.55420113" y="-56.2558746" z="20.8213921"/>
     <vertex x="3.81446767" y="-56.034317" z="20.6710091"/>
     <vertex x="3.81914616" y="-56.0708466" z="20.75"/>
     <vertex x="3.81160235" y="-56.01194" z="20.5868225"/>
     <vertex x="5.07141113" y="-55.8233566" z="20.5868225"/>
     <vertex x="5.77365065" y="-55.6865845" z="20.5"/>
     <vertex x="6.32208157" y="-55.5814743" z="20.5868225"/>
     <vertex x="7.56135893" y="-55.2867279" z="20.5868225"/>
     <vertex x="6.32683372" y="-55.6035233" z="20.6710091"/>
     <vertex x="7.56704283" y="-55.3085632" z="20.6710091"/>
     <vertex x="5.07522345" y="-55.8455887" z="20.6710091"/>
     <vertex x="5.08144855" y="-55.8818893" z="20.75"/>
     <vertex x="6.33459377" y="-55.639534" z="20.75"/>
     <vertex x="3.82549596" y="-56.1204376" z="20.8213921"/>
     <vertex x="5.08989716" y="-55.9311676" z="20.8213921"/>
     <vertex x="2.5594275" y="-56.317276" z="20.8830223"/>
     <vertex x="3.83332372" y="-56.1815643" z="20.8830223"/>
     <vertex x="5.10031223" y="-55.9919052" z="20.8830223"/>
     <vertex x="6.34512568" y="-55.6884003" z="20.8213921"/>
     <vertex x="6.35810995" y="-55.748642" z="20.8830223"/>
     <vertex x="7.57632399" y="-55.3442078" z="20.75"/>
     <vertex x="7.58892059" y="-55.3925781" z="20.8213921"/>
     <vertex x="8.79361629" y="-54.9612274" z="20.6710091"/>
     <vertex x="8.8044014" y="-54.9964447" z="20.75"/>
     <vertex x="8.78701019" y="-54.9396515" z="20.5868225"/>
     <vertex x="9.99682713" y="-54.5408783" z="20.5868225"/>
     <vertex x="9.51584148" y="-54.6982422" z="20.5"/>
     <vertex x="11.1886292" y="-54.0911102" z="20.5868225"/>
     <vertex x="10.0043421" y="-54.562149" z="20.6710091"/>
     <vertex x="11.1970406" y="-54.1120453" z="20.6710091"/>
     <vertex x="10.016613" y="-54.5968781" z="20.75"/>
     <vertex x="8.8190403" y="-55.0442429" z="20.8213921"/>
     <vertex x="10.033267" y="-54.6440125" z="20.8213921"/>
     <vertex x="7.60444975" y="-55.4522247" z="20.8830223"/>
     <vertex x="8.83708572" y="-55.1031723" z="20.8830223"/>
     <vertex x="10.0537977" y="-54.7021179" z="20.8830223"/>
     <vertex x="11.229413" y="-54.1926041" z="20.8213921"/>
     <vertex x="11.2523918" y="-54.2497864" z="20.8830223"/>
     <vertex x="11.2107744" y="-54.1462173" z="20.75"/>
     <vertex x="12.3847322" y="-53.6452866" z="20.75"/>
     <vertex x="12.3695612" y="-53.6117249" z="20.6710091"/>
     <vertex x="12.3602695" y="-53.5911713" z="20.5868225"/>
     <vertex x="13.509635" y="-53.0419464" z="20.5868225"/>
     <vertex x="13.0996399" y="-53.2363129" z="20.5"/>
     <vertex x="14.634656" y="-52.4444427" z="20.5868225"/>
     <vertex x="15.3712454" y="-52.0103073" z="20.5"/>
     <vertex x="13.5197906" y="-53.062088" z="20.6710091"/>
     <vertex x="14.6456575" y="-52.4641418" z="20.6710091"/>
     <vertex x="13.5363731" y="-53.0949783" z="20.75"/>
     <vertex x="12.405324" y="-53.6908417" z="20.8213921"/>
     <vertex x="13.5588789" y="-53.1396179" z="20.8213921"/>
     <vertex x="12.4307089" y="-53.746994" z="20.8830223"/>
     <vertex x="13.5866241" y="-53.1946487" z="20.8830223"/>
     <vertex x="14.6880007" y="-52.5399399" z="20.8213921"/>
     <vertex x="14.7180567" y="-52.5937424" z="20.8830223"/>
     <vertex x="14.6636209" y="-52.4962921" z="20.75"/>
     <vertex x="15.7644434" y="-51.8503113" z="20.75"/>
     <vertex x="15.7451315" y="-51.8189392" z="20.6710091"/>
     <vertex x="15.733304" y="-51.799736" z="20.5868225"/>
     <vertex x="16.8036003" y="-51.1089783" z="20.5868225"/>
     <vertex x="17.5290489" y="-50.5935669" z="20.5"/>
     <vertex x="17.8436146" y="-50.3734131" z="20.5868225"/>
     <vertex x="18.8514748" y="-49.5943756" z="20.5868225"/>
     <vertex x="17.857029" y="-50.3915482" z="20.6710091"/>
     <vertex x="18.8656464" y="-49.6119232" z="20.6710091"/>
     <vertex x="16.8162327" y="-51.1276627" z="20.6710091"/>
     <vertex x="16.8368568" y="-51.1581802" z="20.75"/>
     <vertex x="17.878931" y="-50.4211578" z="20.75"/>
     <vertex x="15.7906542" y="-51.8928757" z="20.8213921"/>
     <vertex x="16.864851" y="-51.1996002" z="20.8213921"/>
     <vertex x="15.8229656" y="-51.9453506" z="20.8830223"/>
     <vertex x="16.8993607" y="-51.2506561" z="20.8830223"/>
     <vertex x="17.9086571" y="-50.4613571" z="20.8213921"/>
     <vertex x="17.945303" y="-50.5109024" z="20.8830223"/>
     <vertex x="18.8887863" y="-49.6405792" z="20.75"/>
     <vertex x="18.9201908" y="-49.6794739" z="20.8213921"/>
     <vertex x="19.8402672" y="-48.7901917" z="20.6710091"/>
     <vertex x="19.8646011" y="-48.8178482" z="20.75"/>
     <vertex x="19.8253632" y="-48.773262" z="20.5868225"/>
     <vertex x="20.763525" y="-47.9115601" z="20.5868225"/>
     <vertex x="20.5176849" y="-48.1341171" z="20.5"/>
     <vertex x="20.3110008" y="-48.3260574" z="11"/>
     <vertex x="20.3153496" y="-48.3220596" z="11.1193161"/>
     <vertex x="20.3284302" y="-48.3100204" z="11.2403107"/>
     <vertex x="20.3153496" y="-48.3220596" z="10.8806839"/>
     <vertex x="22.0845203" y="-50.0912323" z="11.1193142"/>
     <vertex x="22.0845165" y="-50.0912323" z="14.0024509"/>
     <vertex x="22.0975609" y="-50.079155" z="11.2403069"/>
     <vertex x="22.5755291" y="-50.9966354" z="13.8629704"/>
     <vertex x="22.3703136" y="-51.1816711" z="13.6962166"/>
     <vertex x="22.7916241" y="-50.7983398" z="14.0024509"/>
     <vertex x="22.3079929" y="-49.8821716" z="14.1111107"/>
     <vertex x="22.8038578" y="-50.7868042" z="15.0682678"/>
     <vertex x="23.0151005" y="-50.5892715" z="14.1111107"/>
     <vertex x="22.508709" y="-51.0572891" z="14.9261322"/>
     <vertex x="22.0967503" y="-50.0796967" z="15.0682678"/>
     <vertex x="22.2225666" y="-51.312973" z="14.743721"/>
     <vertex x="21.8016014" y="-50.3501816" z="14.9261322"/>
     <vertex x="22.1792603" y="-51.3511963" z="13.5064907"/>
     <vertex x="21.9501953" y="-51.5508194" z="14.5256748"/>
     <vertex x="21.6632061" y="-50.4745712" z="13.6962166"/>
     <vertex x="21.4721527" y="-50.6440887" z="13.5064907"/>
     <vertex x="21.2985458" y="-50.7958374" z="13.2980938"/>
     <vertex x="22.0056534" y="-51.5029449" z="13.2980938"/>
     <vertex x="21.2985458" y="-50.7958374" z="8.7019062"/>
     <vertex x="21.1402512" y="-50.9322586" z="8.93196487"/>
     <vertex x="21.8473587" y="-51.6393661" z="8.93196487"/>
     <vertex x="21.7024231" y="-51.7627411" z="9.18693161"/>
     <vertex x="21.5743999" y="-51.8705444" z="9.4628849"/>
     <vertex x="20.9953156" y="-51.0556335" z="9.18693161"/>
     <vertex x="21.1402512" y="-50.9322586" z="13.0680351"/>
     <vertex x="20.8672943" y="-51.1634369" z="9.4628849"/>
     <vertex x="20.9953156" y="-51.0556335" z="12.8130684"/>
     <vertex x="21.4668484" y="-51.9602432" z="9.75590134"/>
     <vertex x="20.7597408" y="-51.2531357" z="9.75590134"/>
     <vertex x="21.3827801" y="-52.0298462" z="10.0617523"/>
     <vertex x="20.6756744" y="-51.3227386" z="10.0617523"/>
     <vertex x="20.7597408" y="-51.2531357" z="12.2440987"/>
     <vertex x="21.3228035" y="-52.0792084" z="10.3749332"/>
     <vertex x="20.615696" y="-51.3721085" z="10.3749332"/>
     <vertex x="21.2868576" y="-52.1086273" z="10.6896248"/>
     <vertex x="21.274889" y="-52.1183701" z="11"/>
     <vertex x="20.579752" y="-51.4015198" z="10.6896248"/>
     <vertex x="20.615696" y="-51.3721085" z="11.6250668"/>
     <vertex x="20.5677834" y="-51.4112625" z="11"/>
     <vertex x="20.579752" y="-51.4015198" z="11.3103752"/>
     <vertex x="21.2868576" y="-52.1086273" z="11.3103752"/>
     <vertex x="21.2533455" y="-52.1359253" z="13.7044563"/>
     <vertex x="21.3228035" y="-52.0792084" z="11.6250668"/>
     <vertex x="21.0594769" y="-52.2928467" z="13.3711452"/>
     <vertex x="20.5462379" y="-51.4288177" z="13.7044563"/>
     <vertex x="20.8879662" y="-52.4296875" z="13.0103703"/>
     <vertex x="20.3523693" y="-51.5857391" z="13.3711452"/>
     <vertex x="20.7436752" y="-52.5433655" z="12.6272469"/>
     <vertex x="20.7576065" y="-51.2549133" z="14.0051918"/>
     <vertex x="20.9889736" y="-51.0609741" z="14.2776241"/>
     <vertex x="21.4647141" y="-51.9620209" z="14.0051918"/>
     <vertex x="21.4850368" y="-50.6327896" z="21"/>
     <vertex x="21.2430878" y="-50.8437119" z="14.5256748"/>
     <vertex x="22.480835" y="-49.7179413" z="21"/>
     <vertex x="22.3954258" y="-49.7991028" z="15.169426"/>
     <vertex x="22.6920567" y="-49.513588" z="15.2299042"/>
     <vertex x="23.1025314" y="-50.5062103" z="15.169426"/>
     <vertex x="22.9810734" y="-49.228363" z="15.25"/>
     <vertex x="23.3991623" y="-50.2206955" z="15.2299042"/>
     <vertex x="23.4377155" y="-48.7624588" z="21"/>
     <vertex x="23.2663021" y="-48.9393463" z="15.2299042"/>
     <vertex x="24.3540211" y="-47.7680054" z="21"/>
     <vertex x="23.8324127" y="-48.3440399" z="15.0682678"/>
     <vertex x="23.551815" y="-48.6427155" z="15.169426"/>
     <vertex x="24.1028957" y="-48.0488892" z="14.9261322"/>
     <vertex x="24.8100033" y="-48.7559967" z="14.9261322"/>
     <vertex x="24.3585815" y="-47.7627487" z="14.743721"/>
     <vertex x="25.0656891" y="-48.4698563" z="14.743721"/>
     <vertex x="24.596426" y="-47.4903717" z="14.5256748"/>
     <vertex x="25.3035316" y="-48.1974792" z="14.5256748"/>
     <vertex x="24.8136845" y="-47.2362595" z="14.2776241"/>
     <vertex x="25.520792" y="-47.943367" z="14.2776241"/>
     <vertex x="25.0076218" y="-47.0048981" z="14.0051918"/>
     <vertex x="25.7147293" y="-47.7120056" z="14.0051918"/>
     <vertex x="25.1815262" y="-46.7935257" z="13.7044563"/>
     <vertex x="25.8886337" y="-47.5006332" z="13.7044563"/>
     <vertex x="25.3384495" y="-46.5996552" z="13.3711452"/>
     <vertex x="25.8710842" y="-47.5221786" z="11"/>
     <vertex x="25.8613415" y="-47.5341492" z="10.6896248"/>
     <vertex x="25.8613415" y="-47.5341492" z="11.3103752"/>
     <vertex x="25.8319244" y="-47.5700912" z="11.6250668"/>
     <vertex x="25.1542339" y="-46.8270416" z="11.3103752"/>
     <vertex x="25.1248188" y="-46.8629837" z="11.6250668"/>
     <vertex x="25.1639767" y="-46.8150711" z="11"/>
     <vertex x="25.1542339" y="-46.8270416" z="10.6896248"/>
     <vertex x="25.1248188" y="-46.8629837" z="10.3749332"/>
     <vertex x="25.8319244" y="-47.5700912" z="10.3749332"/>
     <vertex x="25.0754509" y="-46.9229584" z="10.0617523"/>
     <vertex x="25.0754509" y="-46.9229584" z="11.9382477"/>
     <vertex x="25.0058498" y="-47.0070267" z="12.2440987"/>
     <vertex x="25.7825565" y="-47.6300659" z="11.9382477"/>
     <vertex x="25.7129574" y="-47.7141342" z="12.2440987"/>
     <vertex x="25.6232567" y="-47.8216858" z="12.5371151"/>
     <vertex x="25.5154552" y="-47.949707" z="12.8130684"/>
     <vertex x="25.3920803" y="-48.0946503" z="13.0680351"/>
     <vertex x="24.6849728" y="-47.3875427" z="13.0680351"/>
     <vertex x="25.2556572" y="-48.2529449" z="13.2980938"/>
     <vertex x="24.3968048" y="-47.7194366" z="13.5064907"/>
     <vertex x="25.1039104" y="-48.4265442" z="13.5064907"/>
     <vertex x="24.9343872" y="-48.6175995" z="13.6962166"/>
     <vertex x="24.0422401" y="-48.1157074" z="13.8629704"/>
     <vertex x="24.7493458" y="-48.8228149" z="13.8629704"/>
     <vertex x="23.8479519" y="-48.3274689" z="11"/>
     <vertex x="23.8439426" y="-48.3318024" z="14.0024509"/>
     <vertex x="23.8439445" y="-48.33181" z="10.8806858"/>
     <vertex x="23.8318672" y="-48.3448486" z="10.7596931"/>
     <vertex x="22.0747738" y="-46.5626373" z="10.8806839"/>
     <vertex x="22.0787678" y="-46.5582886" z="11"/>
     <vertex x="22.0627346" y="-46.5757141" z="10.7596893"/>
     <vertex x="22.0425644" y="-46.59758" z="10.6392555"/>
     <vertex x="23.8116322" y="-48.3666458" z="10.6392593"/>
     <vertex x="22.0141773" y="-46.6282806" z="10.5216198"/>
     <vertex x="23.7831554" y="-48.3972549" z="10.5216236"/>
     <vertex x="23.746542" y="-48.4365005" z="10.4089069"/>
     <vertex x="21.9776726" y="-46.6676331" z="10.4089031"/>
     <vertex x="21.9339333" y="-46.7145996" z="10.3027382"/>
     <vertex x="23.7026787" y="-48.483345" z="10.302742"/>
     <vertex x="21.8840466" y="-46.7679367" z="10.2046394"/>
     <vertex x="23.6526566" y="-48.5365448" z="10.2046394"/>
     <vertex x="23.5975723" y="-48.5948639" z="10.1161175"/>
     <vertex x="21.8290977" y="-46.8263855" z="10.1161175"/>
     <vertex x="23.5365925" y="-48.6590729" z="10.0359325"/>
     <vertex x="21.7006073" y="-46.9618225" z="9.96294403"/>
     <vertex x="23.4688148" y="-48.7300262" z="9.96294212"/>
     <vertex x="23.3952351" y="-48.8065948" z="9.8987999"/>
     <vertex x="21.6271534" y="-47.0385056" z="9.8988018"/>
     <vertex x="21.5488739" y="-47.1196289" z="9.84516144"/>
     <vertex x="21.4668484" y="-47.2039642" z="9.80338287"/>
     <vertex x="23.2347317" y="-48.9718552" z="9.80338097"/>
     <vertex x="21.382534" y="-47.2899704" z="9.77366066"/>
     <vertex x="23.1503525" y="-49.0577927" z="9.77366066"/>
     <vertex x="21.2974987" y="-47.3760529" z="9.75589943"/>
     <vertex x="21.2133064" y="-47.4605942" z="9.75"/>
     <vertex x="22.9810734" y="-49.228363" z="9.75"/>
     <vertex x="22.8965416" y="-49.312561" z="9.75589943"/>
     <vertex x="22.760498" y="-49.4467239" z="7.76535225"/>
     <vertex x="22.8105068" y="-49.397644" z="9.77366066"/>
     <vertex x="22.534729" y="-49.6659927" z="7.81156921"/>
     <vertex x="22.6403217" y="-49.5641327" z="9.84515953"/>
     <vertex x="22.4117832" y="-49.7838821" z="10.0359325"/>
     <vertex x="22.3475723" y="-49.8448639" z="10.1161175"/>
     <vertex x="22.4827423" y="-49.7161026" z="9.96294212"/>
     <vertex x="22.5593033" y="-49.6425247" z="9.8987999"/>
     <vertex x="20.7145309" y="-47.9478912" z="9.96294403"/>
     <vertex x="20.7912159" y="-47.8744431" z="9.8988018"/>
     <vertex x="20.6434402" y="-48.0155411" z="10.0359325"/>
     <vertex x="20.5790977" y="-48.0763855" z="10.1161175"/>
     <vertex x="22.289259" y="-49.8999481" z="10.2046394"/>
     <vertex x="20.5206509" y="-48.1313324" z="10.2046394"/>
     <vertex x="22.2360573" y="-49.9499664" z="10.302742"/>
     <vertex x="20.4673157" y="-48.181221" z="10.3027382"/>
     <vertex x="22.1892109" y="-49.9938278" z="10.4089069"/>
     <vertex x="20.4203453" y="-48.2249603" z="10.4089031"/>
     <vertex x="22.1499653" y="-50.0304413" z="10.5216236"/>
     <vertex x="22.1193581" y="-50.0589218" z="10.6392593"/>
     <vertex x="20.3809891" y="-48.261467" z="10.5216198"/>
     <vertex x="20.3502922" y="-48.289856" z="10.6392555"/>
     <vertex x="22.0975609" y="-50.079155" z="10.7596931"/>
     <vertex x="20.3284302" y="-48.3100204" z="10.7596893"/>
     <vertex x="22.0845203" y="-50.0912323" z="10.8806858"/>
     <vertex x="20.8723431" y="-47.7961578" z="9.84516144"/>
     <vertex x="20.9566784" y="-47.7141342" z="9.80338287"/>
     <vertex x="22.7245674" y="-49.4820175" z="9.80338097"/>
     <vertex x="21.0426846" y="-47.6298218" z="9.77366066"/>
     <vertex x="21.1287613" y="-47.5447845" z="9.75589943"/>
     <vertex x="22.3232212" y="-46.2893066" z="20.5"/>
     <vertex x="22.0747738" y="-46.5626373" z="11.1193161"/>
     <vertex x="23.1648006" y="-45.3103638" z="20.5"/>
     <vertex x="23.8828945" y="-44.4026184" z="-1"/>
     <vertex x="22.5259743" y="-46.0726471" z="20.5868225"/>
     <vertex x="23.347086" y="-45.0987625" z="20.5868225"/>
     <vertex x="21.6642704" y="-47.0108109" z="20.5868225"/>
     <vertex x="21.4403038" y="-47.2311401" z="20.5"/>
     <vertex x="21.6805553" y="-47.0264206" z="20.6710091"/>
     <vertex x="22.5429077" y="-46.0875549" z="20.6710091"/>
     <vertex x="20.7791328" y="-47.9278412" z="20.6710091"/>
     <vertex x="20.8046207" y="-47.9544373" z="20.75"/>
     <vertex x="21.7071476" y="-47.0519104" z="20.75"/>
     <vertex x="19.8976288" y="-48.8553696" z="20.8213921"/>
     <vertex x="20.8392105" y="-47.9905243" z="20.8213921"/>
     <vertex x="18.9589062" y="-49.7274246" z="20.8830223"/>
     <vertex x="19.938345" y="-48.9016342" z="20.8830223"/>
     <vertex x="20.8818531" y="-48.0350189" z="20.8830223"/>
     <vertex x="21.7432384" y="-47.0865021" z="20.8213921"/>
     <vertex x="21.7877312" y="-47.1291428" z="20.8830223"/>
     <vertex x="22.5705585" y="-46.1118927" z="20.75"/>
     <vertex x="22.6080837" y="-46.1449127" z="20.8213921"/>
     <vertex x="23.3646355" y="-45.1129303" z="20.6710091"/>
     <vertex x="23.3932934" y="-45.1360779" z="20.75"/>
     <vertex x="24.1261234" y="-44.0909042" z="20.5868225"/>
     <vertex x="24.1442604" y="-44.1043167" z="20.6710091"/>
     <vertex x="23.9634838" y="-44.2961121" z="20.5"/>
     <vertex x="24.7177925" y="-43.2484436" z="20.5"/>
     <vertex x="24.6469383" y="-43.3509979" z="-1"/>
     <vertex x="23.9634838" y="-44.2961121" z="-17"/>
     <vertex x="24.7177925" y="-43.2484436" z="-17"/>
     <vertex x="25.3647099" y="-42.2672729" z="-1"/>
     <vertex x="21.450037" y="-40.9409409" z="-17"/>
     <vertex x="25.4263306" y="-42.1692963" z="-17"/>
     <vertex x="22.1057491" y="-39.9346275" z="-17"/>
     <vertex x="22.1057491" y="-39.9346275" z="-19.5"/>
     <vertex x="22.7142849" y="-38.8991089" z="-17"/>
     <vertex x="22.7142849" y="-38.8991089" z="-19.5"/>
     <vertex x="22.770916" y="-38.8440399" z="-19.7604713"/>
     <vertex x="23.2743492" y="-37.836586" z="-19.5"/>
     <vertex x="23.3022385" y="-37.8316917" z="-19.7604713"/>
     <vertex x="23.8504429" y="-36.8244171" z="-20.013031"/>
     <vertex x="23.7885799" y="-36.7969818" z="-19.7604713"/>
     <vertex x="24.3948936" y="-35.8069191" z="-20.25"/>
     <vertex x="24.2920113" y="-35.7666016" z="-20.013031"/>
     <vertex x="24.9331474" y="-34.7747002" z="-20.4641819"/>
     <vertex x="24.7912445" y="-34.7261696" z="-20.25"/>
     <vertex x="25.1080837" y="-34.8345299" z="-20.6490669"/>
     <vertex x="25.4610348" y="-33.7233963" z="-20.6490669"/>
     <vertex x="25.6665401" y="-33.7837372" z="-20.7990379"/>
     <vertex x="25.8939114" y="-33.8504982" z="-20.9095383"/>
     <vertex x="26.2028809" y="-32.7057953" z="-20.9095383"/>
     <vertex x="26.4480991" y="-32.7662354" z="-20.977211"/>
     <vertex x="26.8007069" y="-32.4099922" z="-21"/>
     <vertex x="26.7089081" y="-31.5982361" z="-20.977211"/>
     <vertex x="30.9267731" y="-34.4657249" z="-21"/>
     <vertex x="31.2419472" y="-33.1717796" z="-21"/>
     <vertex x="30.7353954" y="-35.4618378" z="-20.9924049"/>
     <vertex x="31.0920982" y="-34.1753197" z="-20.9924049"/>
     <vertex x="31.1736755" y="-34.1961212" z="-20.9698467"/>
     <vertex x="31.4773464" y="-32.8924675" z="-20.9698467"/>
     <vertex x="31.2502155" y="-34.2156372" z="-20.933012"/>
     <vertex x="31.5546322" y="-32.908783" z="-20.933012"/>
     <vertex x="31.6244869" y="-32.9235306" z="-20.8830223"/>
     <vertex x="31.6847858" y="-32.9362602" z="-20.821394"/>
     <vertex x="31.9356079" y="-31.6124344" z="-20.821394"/>
     <vertex x="31.7336998" y="-32.9465866" z="-20.75"/>
     <vertex x="31.9849072" y="-31.6207161" z="-20.75"/>
     <vertex x="31.7697392" y="-32.9541931" z="-20.6710091"/>
     <vertex x="32.0212326" y="-31.6268196" z="-20.6710091"/>
     <vertex x="31.7918091" y="-32.9588509" z="-20.5868244"/>
     <vertex x="32.0434761" y="-31.6305542" z="-20.5868244"/>
     <vertex x="31.4851036" y="-34.275528" z="-20.5868244"/>
     <vertex x="31.7875423" y="-33.0156059" z="-20.5"/>
     <vertex x="31.481451" y="-34.3204765" z="-20.5"/>
     <vertex x="31.1218185" y="-35.611618" z="-20.5"/>
     <vertex x="31.6527042" y="-33.6205101" z="0.25"/>
     <vertex x="31.9320164" y="-32.2974281" z="0.25"/>
     <vertex x="31.318594" y="-34.9308281" z="0.25"/>
     <vertex x="31.35709" y="-34.7907715" z="21"/>
     <vertex x="31.6853409" y="-33.4789734" z="21"/>
     <vertex x="30.974556" y="-36.0877762" z="21"/>
     <vertex x="29.3305321" y="-34.6125488" z="21"/>
     <vertex x="28.9463024" y="-35.8581924" z="21"/>
     <vertex x="28.5091991" y="-37.086277" z="21"/>
     <vertex x="28.6760006" y="-36.3792305" z="20.9924049"/>
     <vertex x="28.2201557" y="-37.5871391" z="20.9924049"/>
     <vertex x="27.7134552" y="-38.7746162" z="20.9924049"/>
     <vertex x="28.5966244" y="-36.3511848" z="20.9698448"/>
     <vertex x="28.9996738" y="-35.1284103" z="20.9698448"/>
     <vertex x="28.1420403" y="-37.5557518" z="20.9698448"/>
     <vertex x="28.5221462" y="-36.3248672" z="20.9330139"/>
     <vertex x="28.0687466" y="-37.5262985" z="20.9330139"/>
     <vertex x="27.564764" y="-38.7074051" z="20.9330139"/>
     <vertex x="28.0025005" y="-37.4996796" z="20.8830223"/>
     <vertex x="27.4997082" y="-38.6779976" z="20.8830223"/>
     <vertex x="26.947361" y="-39.8339119" z="20.8830223"/>
     <vertex x="27.443552" y="-38.6526108" z="20.8213921"/>
     <vertex x="26.3464527" y="-40.9653473" z="20.8830223"/>
     <vertex x="26.8923321" y="-39.8061676" z="20.8213921"/>
     <vertex x="25.6980648" y="-42.0702515" z="20.8830223"/>
     <vertex x="26.2926502" y="-40.9352875" z="20.8213921"/>
     <vertex x="25.0033703" y="-43.1466522" z="20.8830223"/>
     <vertex x="25.6455879" y="-42.037941" z="20.8213921"/>
     <vertex x="24.2636166" y="-44.1925888" z="20.8830223"/>
     <vertex x="24.9523106" y="-43.1121368" z="20.8213921"/>
     <vertex x="23.4801369" y="-45.206192" z="20.8830223"/>
     <vertex x="24.2140675" y="-44.1559448" z="20.8213921"/>
     <vertex x="22.6543465" y="-46.1856308" z="20.8830223"/>
     <vertex x="23.432188" y="-45.1674805" z="20.8213921"/>
     <vertex x="24.1738739" y="-44.1262207" z="20.75"/>
     <vertex x="24.8803749" y="-43.0635223" z="20.6710091"/>
     <vertex x="24.9108925" y="-43.0841446" z="20.75"/>
     <vertex x="24.8616867" y="-43.0508881" z="20.5868225"/>
     <vertex x="25.5524464" y="-41.9805908" z="20.5868225"/>
     <vertex x="25.4263306" y="-42.1692963" z="20.5"/>
     <vertex x="26.0348606" y="-41.1534729" z="-1"/>
     <vertex x="26.0877838" y="-41.0606537" z="20.5"/>
     <vertex x="26.0877838" y="-41.0606537" z="-17"/>
     <vertex x="26.6561356" y="-40.0116882" z="-1"/>
     <vertex x="26.7009296" y="-39.9245911" z="-17"/>
     <vertex x="23.2743492" y="-37.836586" z="-17"/>
     <vertex x="27.2273655" y="-38.8440628" z="-1"/>
     <vertex x="26.7009296" y="-39.9245911" z="20.5"/>
     <vertex x="27.2646313" y="-38.7631989" z="-17"/>
     <vertex x="27.7474804" y="-37.6527863" z="-1"/>
     <vertex x="23.7847443" y="-36.7493362" z="-17"/>
     <vertex x="27.7778454" y="-37.5786285" z="-17"/>
     <vertex x="23.7847443" y="-36.7493362" z="-19.5"/>
     <vertex x="24.244381" y="-35.6396751" z="-17"/>
     <vertex x="24.2290039" y="-35.7419128" z="-19.7604713"/>
     <vertex x="24.244381" y="-35.6396751" z="-19.5"/>
     <vertex x="24.6866894" y="-34.6904106" z="-20.013031"/>
     <vertex x="24.6226578" y="-34.6685104" z="-19.7604713"/>
     <vertex x="25.1397419" y="-33.629055" z="-20.25"/>
     <vertex x="25.0337162" y="-33.5979233" z="-20.013031"/>
     <vertex x="25.283638" y="-33.6713066" z="-20.4641819"/>
     <vertex x="25.5853252" y="-32.5535812" z="-20.4641819"/>
     <vertex x="25.7648392" y="-32.5978279" z="-20.6490669"/>
     <vertex x="25.9727974" y="-32.649086" z="-20.7990379"/>
     <vertex x="26.2289181" y="-31.5020752" z="-20.7990379"/>
     <vertex x="26.4612713" y="-31.5486259" z="-20.9095383"/>
     <vertex x="26.9181633" y="-30.4199104" z="-20.977211"/>
     <vertex x="26.6685848" y="-30.3812218" z="-20.9095383"/>
     <vertex x="27.0518017" y="-31.192646" z="-21"/>
     <vertex x="27.247633" y="-29.9651985" z="-21"/>
     <vertex x="31.5030079" y="-31.8658409" z="-21"/>
     <vertex x="31.3949757" y="-32.8750763" z="-20.9924049"/>
     <vertex x="31.6435032" y="-31.5633621" z="-20.9924049"/>
     <vertex x="31.7095032" y="-30.5501709" z="-21"/>
     <vertex x="31.7265244" y="-31.5773087" z="-20.9698467"/>
     <vertex x="31.9207802" y="-30.2529221" z="-20.9698467"/>
     <vertex x="31.8044243" y="-31.5903969" z="-20.933012"/>
     <vertex x="31.999155" y="-30.2627602" z="-20.933012"/>
     <vertex x="31.8748302" y="-31.6022224" z="-20.8830223"/>
     <vertex x="32.0699921" y="-30.2716484" z="-20.8830223"/>
     <vertex x="32.1311417" y="-30.2793198" z="-20.821394"/>
     <vertex x="32.1807442" y="-30.2855453" z="-20.75"/>
     <vertex x="32.3208694" y="-28.9433823" z="-20.75"/>
     <vertex x="32.217289" y="-30.2901306" z="-20.6710091"/>
     <vertex x="32.3575745" y="-28.9464455" z="-20.6710091"/>
     <vertex x="32.2396736" y="-30.2929382" z="-20.5868244"/>
     <vertex x="32.3800545" y="-28.9483223" z="-20.5868244"/>
     <vertex x="32.2371101" y="-30.3735695" z="-20.5"/>
     <vertex x="32.0395699" y="-31.6992226" z="-20.5"/>
     <vertex x="32.3798256" y="-29.0408974" z="-20.5"/>
     <vertex x="32.3244133" y="-29.6221504" z="0.25"/>
     <vertex x="32.4368172" y="-28.2745857" z="0.25"/>
     <vertex x="32.1560478" y="-30.963871" z="0.25"/>
     <vertex x="32.1768074" y="-30.8201103" z="21"/>
     <vertex x="32.3391724" y="-29.4776497" z="21"/>
     <vertex x="31.9587364" y="-32.1546555" z="21"/>
     <vertex x="30.1594429" y="-30.7931786" z="21"/>
     <vertex x="29.9376564" y="-32.0777283" z="21"/>
     <vertex x="29.6611862" y="-33.3516273" z="21"/>
     <vertex x="29.7306633" y="-32.6548157" z="20.9924049"/>
     <vertex x="29.4319363" y="-33.9108429" z="20.9924049"/>
     <vertex x="29.0801697" y="-35.1530609" z="20.9924049"/>
     <vertex x="29.6483669" y="-32.6370811" z="20.9698448"/>
     <vertex x="29.8928375" y="-31.3730164" z="20.9698448"/>
     <vertex x="29.3504658" y="-33.8896294" z="20.9698448"/>
     <vertex x="29.5711498" y="-32.6204376" z="20.9330139"/>
     <vertex x="29.274025" y="-33.8697281" z="20.9330139"/>
     <vertex x="28.9241467" y="-35.105278" z="20.9330139"/>
     <vertex x="29.2049351" y="-33.851738" z="20.8830223"/>
     <vertex x="28.8558826" y="-35.0843735" z="20.8830223"/>
     <vertex x="28.4548302" y="-36.3010864" z="20.8830223"/>
     <vertex x="28.7969551" y="-35.06633" z="20.8213921"/>
     <vertex x="28.3967228" y="-36.2805557" z="20.8213921"/>
     <vertex x="27.9453163" y="-37.4766998" z="20.8213921"/>
     <vertex x="28.3495865" y="-36.2639008" z="20.75"/>
     <vertex x="27.8989315" y="-37.4580612" z="20.75"/>
     <vertex x="27.3979988" y="-38.632019" z="20.75"/>
     <vertex x="27.8647537" y="-37.4443283" z="20.6710091"/>
     <vertex x="26.8476925" y="-39.7836609" z="20.75"/>
     <vertex x="27.3644352" y="-38.616848" z="20.6710091"/>
     <vertex x="26.2490082" y="-40.9109116" z="20.75"/>
     <vertex x="26.8148041" y="-39.7670784" z="20.6710091"/>
     <vertex x="25.6030197" y="-42.011734" z="20.75"/>
     <vertex x="26.2168503" y="-40.8929443" z="20.6710091"/>
     <vertex x="25.5716534" y="-41.9924164" z="20.6710091"/>
     <vertex x="26.1971588" y="-40.8819427" z="20.5868225"/>
     <vertex x="26.7946606" y="-39.7569237" z="20.5868225"/>
     <vertex x="27.2646313" y="-38.7631989" z="20.5"/>
     <vertex x="27.3438797" y="-38.6075592" z="20.5868225"/>
     <vertex x="27.7778454" y="-37.5786285" z="20.5"/>
     <vertex x="27.8438225" y="-37.4359169" z="20.5868225"/>
     <vertex x="28.2154999" y="-36.4401016" z="-1"/>
     <vertex x="28.2396221" y="-36.3730774" z="20.5"/>
     <vertex x="28.2396221" y="-36.3730774" z="-17"/>
     <vertex x="28.6305504" y="-35.2082748" z="-1"/>
     <vertex x="24.6522789" y="-34.5099678" z="-17"/>
     <vertex x="28.6491051" y="-35.1487732" z="-17"/>
     <vertex x="24.6522789" y="-34.5099678" z="-19.5"/>
     <vertex x="25.0075703" y="-33.3626289" z="-17"/>
     <vertex x="24.9687862" y="-33.5788574" z="-19.7604713"/>
     <vertex x="25.0075703" y="-33.3626289" z="-19.5"/>
     <vertex x="25.3324223" y="-32.4912453" z="-20.013031"/>
     <vertex x="25.266716" y="-32.4750519" z="-19.7604713"/>
     <vertex x="25.4397125" y="-32.5176926" z="-20.25"/>
     <vertex x="25.6905785" y="-31.3942261" z="-20.25"/>
     <vertex x="25.8376274" y="-31.4236832" z="-20.4641819"/>
     <vertex x="26.0189114" y="-31.4600029" z="-20.6490669"/>
     <vertex x="26.2227592" y="-30.3121147" z="-20.6490669"/>
     <vertex x="26.434412" y="-30.3449249" z="-20.7990379"/>
     <vertex x="26.8244228" y="-29.2058411" z="-20.9095383"/>
     <vertex x="26.5888805" y="-29.179863" z="-20.7990379"/>
     <vertex x="27.0754585" y="-29.2335281" z="-20.977211"/>
     <vertex x="27.1804905" y="-28.0413818" z="-20.977211"/>
     <vertex x="27.3877983" y="-28.7301559" z="-21"/>
     <vertex x="31.8610764" y="-29.227047" z="-21"/>
     <vertex x="27.4720135" y="-27.4900436" z="-21"/>
     <vertex x="31.8372478" y="-30.2424431" z="-20.9924049"/>
     <vertex x="31.9758797" y="-28.914608" z="-20.9924049"/>
     <vertex x="31.9574642" y="-27.8987617" z="-21"/>
     <vertex x="32.0597725" y="-28.9216042" z="-20.9698467"/>
     <vertex x="32.1432648" y="-27.5856552" z="-20.9698467"/>
     <vertex x="32.1384888" y="-28.9281693" z="-20.933012"/>
     <vertex x="32.222187" y="-27.5889435" z="-20.933012"/>
     <vertex x="32.2096367" y="-28.9341049" z="-20.8830223"/>
     <vertex x="32.2935181" y="-27.5919113" z="-20.8830223"/>
     <vertex x="32.2710533" y="-28.9392281" z="-20.821394"/>
     <vertex x="32.3550949" y="-27.5944748" z="-20.821394"/>
     <vertex x="32.4050407" y="-27.5965538" z="-20.75"/>
     <vertex x="32.4418449" y="-27.5980873" z="-20.6710091"/>
     <vertex x="32.4699478" y="-26.2473907" z="-20.6710091"/>
     <vertex x="32.4643822" y="-27.5990257" z="-20.5868244"/>
     <vertex x="32.4925079" y="-26.2473907" z="-20.5868244"/>
     <vertex x="32.4674683" y="-27.7034721" z="-20.5"/>
     <vertex x="32.499897" y="-26.363575" z="-20.5"/>
     <vertex x="32.4930687" y="-26.9235115" z="0.25"/>
     <vertex x="32.4930687" y="-25.57127" z="0.25"/>
     <vertex x="32.4455528" y="-28.1295967" z="21"/>
     <vertex x="32.4957657" y="-26.778286" z="21"/>
     <vertex x="30.4374371" y="-28.2015343" z="21"/>
     <vertex x="30.4931374" y="-26.8991699" z="21"/>
     <vertex x="30.3261375" y="-29.5003281" z="21"/>
     <vertex x="30.3037148" y="-28.8266068" z="20.9924049"/>
     <vertex x="30.1669445" y="-30.110405" z="20.9924049"/>
     <vertex x="29.9758129" y="-31.3872414" z="20.9924049"/>
     <vertex x="30.2198315" y="-28.8194695" z="20.9698448"/>
     <vertex x="30.3017654" y="-27.5345879" z="20.9698448"/>
     <vertex x="30.0834408" y="-30.0997124" z="20.9698448"/>
     <vertex x="30.1411266" y="-28.8127708" z="20.9330139"/>
     <vertex x="30.0050907" y="-30.0896797" z="20.9330139"/>
     <vertex x="29.8149834" y="-31.3596649" z="20.9330139"/>
     <vertex x="29.9342747" y="-30.0806122" z="20.8830223"/>
     <vertex x="29.7446175" y="-31.347599" z="20.8830223"/>
     <vertex x="29.501358" y="-32.6053963" z="20.8830223"/>
     <vertex x="29.683876" y="-31.3371849" z="20.8213921"/>
     <vertex x="29.4411125" y="-32.5924149" z="20.8213921"/>
     <vertex x="29.1452942" y="-33.8362083" z="20.8213921"/>
     <vertex x="29.3922443" y="-32.5818825" z="20.75"/>
     <vertex x="29.0969181" y="-33.8236122" z="20.75"/>
     <vertex x="28.749157" y="-35.0516891" z="20.75"/>
     <vertex x="29.0612717" y="-33.8143311" z="20.6710091"/>
     <vertex x="28.7139378" y="-35.040905" z="20.6710091"/>
     <vertex x="28.3148575" y="-36.2516289" z="20.6710091"/>
     <vertex x="28.6923676" y="-35.0342979" z="20.5868225"/>
     <vertex x="28.2935886" y="-36.2441139" z="20.5868225"/>
     <vertex x="28.6491051" y="-35.1487732" z="20.5"/>
     <vertex x="28.9918499" y="-33.9596291" z="-1"/>
     <vertex x="29.005537" y="-33.9079895" z="20.5"/>
     <vertex x="29.005537" y="-33.9079895" z="-17"/>
     <vertex x="29.2987194" y="-32.6965027" z="-1"/>
     <vertex x="25.3094921" y="-32.2001038" z="-17"/>
     <vertex x="29.3082581" y="-32.653019" z="-17"/>
     <vertex x="25.3094921" y="-32.2001038" z="-19.5"/>
     <vertex x="25.5574036" y="-31.0248795" z="-17"/>
     <vertex x="25.5158768" y="-31.3592262" z="-19.7604713"/>
     <vertex x="25.5574036" y="-31.0248795" z="-19.5"/>
     <vertex x="25.5822296" y="-31.3725166" z="-20.013031"/>
     <vertex x="25.7826576" y="-30.2438965" z="-20.013031"/>
     <vertex x="25.8918533" y="-30.2608223" z="-20.25"/>
     <vertex x="26.0400562" y="-30.2837944" z="-20.4641819"/>
     <vertex x="26.1922188" y="-29.136116" z="-20.4641819"/>
     <vertex x="26.3759899" y="-29.1563835" z="-20.6490669"/>
     <vertex x="26.6920261" y="-28.00914" z="-20.7990379"/>
     <vertex x="26.4783096" y="-27.9950371" z="-20.6490669"/>
     <vertex x="26.9284801" y="-28.0247498" z="-20.9095383"/>
     <vertex x="26.9805603" y="-26.8402252" z="-20.9095383"/>
     <vertex x="27.233057" y="-26.8457718" z="-20.977211"/>
     <vertex x="27.500103" y="-26.2473907" z="-21"/>
     <vertex x="27.233057" y="-25.6490097" z="-20.977211"/>
     <vertex x="31.9985008" y="-26.5676155" z="-21"/>
     <vertex x="31.9841137" y="-25.2359161" z="-21"/>
     <vertex x="32.0591545" y="-27.5821533" z="-20.9924049"/>
     <vertex x="32.0869255" y="-26.2473907" z="-20.9924049"/>
     <vertex x="32.1711121" y="-26.2473907" z="-20.9698467"/>
     <vertex x="32.1432648" y="-24.9091263" z="-20.9698467"/>
     <vertex x="32.250103" y="-26.2473907" z="-20.933012"/>
     <vertex x="32.222187" y="-24.905838" z="-20.933012"/>
     <vertex x="32.3214951" y="-26.2473907" z="-20.8830223"/>
     <vertex x="32.2935181" y="-24.9028702" z="-20.8830223"/>
     <vertex x="32.3831253" y="-26.2473907" z="-20.821394"/>
     <vertex x="32.3550949" y="-24.9003067" z="-20.821394"/>
     <vertex x="32.4331169" y="-26.2473907" z="-20.75"/>
     <vertex x="32.4050407" y="-24.8982277" z="-20.75"/>
     <vertex x="32.4418449" y="-24.8966942" z="-20.6710091"/>
     <vertex x="32.4643822" y="-24.8957558" z="-20.5868244"/>
     <vertex x="32.3800545" y="-23.5464592" z="-20.5868244"/>
     <vertex x="32.3575745" y="-23.548336" z="-20.6710091"/>
     <vertex x="32.3989677" y="-23.6854591" z="-20.5"/>
     <vertex x="32.4770508" y="-25.0234756" z="-20.5"/>
     <vertex x="32.265789" y="-22.3518028" z="-20.5"/>
     <vertex x="32.2396736" y="-22.2018433" z="-20.5868244"/>
     <vertex x="32.3244133" y="-22.8726311" z="0.25"/>
     <vertex x="32.1560478" y="-21.5309105" z="0.25"/>
     <vertex x="32.4368172" y="-24.2201958" z="0.25"/>
     <vertex x="32.427433" y="-24.0752487" z="21"/>
     <vertex x="32.3090057" y="-22.728199" z="21"/>
     <vertex x="32.4897232" y="-25.4260559" z="21"/>
     <vertex x="30.4374371" y="-24.2932472" z="21"/>
     <vertex x="30.4931374" y="-25.5956116" z="21"/>
     <vertex x="30.4132786" y="-26.2473907" z="20.9924049"/>
     <vertex x="30.3858757" y="-27.5381622" z="20.9924049"/>
     <vertex x="30.3858757" y="-24.9566193" z="20.9924049"/>
     <vertex x="30.3017654" y="-24.9601936" z="20.9698448"/>
     <vertex x="30.3037148" y="-23.6681747" z="20.9924049"/>
     <vertex x="30.3261375" y="-22.9944534" z="21"/>
     <vertex x="30.2198315" y="-23.675312" z="20.9698448"/>
     <vertex x="30.0834408" y="-22.3950691" z="20.9698448"/>
     <vertex x="30.1411266" y="-23.6820107" z="20.9330139"/>
     <vertex x="30.0050907" y="-22.4051018" z="20.9330139"/>
     <vertex x="30.222847" y="-24.9635429" z="20.9330139"/>
     <vertex x="30.0699902" y="-23.6880646" z="20.8830223"/>
     <vertex x="30.329092" y="-26.2473907" z="20.9698448"/>
     <vertex x="30.250103" y="-26.2473907" z="20.9330139"/>
     <vertex x="30.222847" y="-27.5312386" z="20.9330139"/>
     <vertex x="30.178709" y="-26.2473907" z="20.8830223"/>
     <vertex x="30.1515179" y="-27.5282059" z="20.8830223"/>
     <vertex x="30.0699902" y="-28.8067169" z="20.8830223"/>
     <vertex x="30.0899448" y="-27.5255928" z="20.8213921"/>
     <vertex x="30.0085831" y="-28.8014908" z="20.8213921"/>
     <vertex x="29.8731461" y="-30.0727844" z="20.8213921"/>
     <vertex x="29.9587746" y="-28.7972488" z="20.75"/>
     <vertex x="29.8235607" y="-30.066433" z="20.75"/>
     <vertex x="29.6346035" y="-31.3287354" z="20.75"/>
     <vertex x="29.7870255" y="-30.0617561" z="20.6710091"/>
     <vertex x="29.5983009" y="-31.3225098" z="20.6710091"/>
     <vertex x="29.3562374" y="-32.5741196" z="20.6710091"/>
     <vertex x="29.576067" y="-31.3186989" z="20.5868225"/>
     <vertex x="29.3341866" y="-32.5693703" z="20.5868225"/>
     <vertex x="29.0394421" y="-33.8086472" z="20.5868225"/>
     <vertex x="29.3082581" y="-32.653019" z="20.5"/>
     <vertex x="29.5505848" y="-31.4212723" z="-1"/>
     <vertex x="29.5567055" y="-31.3861847" z="20.5"/>
     <vertex x="29.5567055" y="-31.3861847" z="-17"/>
     <vertex x="29.7469711" y="-30.136322" z="-1"/>
     <vertex x="25.7507744" y="-29.8394547" z="-17"/>
     <vertex x="29.7504234" y="-30.1098366" z="-17"/>
     <vertex x="25.7507744" y="-29.8394547" z="-19.5"/>
     <vertex x="25.8891907" y="-28.6463699" z="-17"/>
     <vertex x="25.7157822" y="-30.233532" z="-19.7604713"/>
     <vertex x="25.8660526" y="-29.1001434" z="-19.7604713"/>
     <vertex x="25.9333172" y="-29.1075592" z="-20.013031"/>
     <vertex x="26.0431519" y="-29.1196747" z="-20.25"/>
     <vertex x="26.1441803" y="-27.9729805" z="-20.25"/>
     <vertex x="26.2938251" y="-27.9828606" z="-20.4641819"/>
     <vertex x="26.5295181" y="-26.8303146" z="-20.6490669"/>
     <vertex x="26.344677" y="-26.826252" z="-20.4641819"/>
     <vertex x="26.7436485" y="-26.8350182" z="-20.7990379"/>
     <vertex x="26.7436485" y="-25.6597633" z="-20.7990379"/>
     <vertex x="26.9805603" y="-25.6545563" z="-20.9095383"/>
     <vertex x="27.1804905" y="-24.4533997" z="-20.977211"/>
     <vertex x="26.9284801" y="-24.4700317" z="-20.9095383"/>
     <vertex x="27.4720135" y="-25.0047379" z="-21"/>
     <vertex x="27.3877983" y="-23.7646255" z="-21"/>
     <vertex x="27.0754585" y="-23.2612534" z="-20.977211"/>
     <vertex x="31.9143276" y="-23.9059677" z="-21"/>
     <vertex x="31.7892647" y="-22.5800781" z="-21"/>
     <vertex x="27.247633" y="-22.529583" z="-21"/>
     <vertex x="31.9758797" y="-23.5801735" z="-20.9924049"/>
     <vertex x="32.0591545" y="-24.9126282" z="-20.9924049"/>
     <vertex x="31.8372478" y="-22.2523384" z="-20.9924049"/>
     <vertex x="31.6091404" y="-21.2605362" z="-21"/>
     <vertex x="31.9207802" y="-22.2418594" z="-20.9698467"/>
     <vertex x="31.7265244" y="-20.9174728" z="-20.9698467"/>
     <vertex x="32.0597725" y="-23.5731773" z="-20.9698467"/>
     <vertex x="31.999155" y="-22.2320213" z="-20.933012"/>
     <vertex x="32.1384888" y="-23.5666122" z="-20.933012"/>
     <vertex x="32.0699921" y="-22.2231331" z="-20.8830223"/>
     <vertex x="32.2096367" y="-23.5606766" z="-20.8830223"/>
     <vertex x="31.8748302" y="-20.8925591" z="-20.8830223"/>
     <vertex x="31.8044243" y="-20.9043846" z="-20.933012"/>
     <vertex x="31.9356079" y="-20.8823471" z="-20.821394"/>
     <vertex x="32.1311417" y="-22.2154617" z="-20.821394"/>
     <vertex x="31.6847858" y="-19.5585213" z="-20.821394"/>
     <vertex x="31.6244869" y="-19.5712509" z="-20.8830223"/>
     <vertex x="31.7336998" y="-19.5481949" z="-20.75"/>
     <vertex x="31.9849072" y="-20.8740654" z="-20.75"/>
     <vertex x="31.4275551" y="-18.2339249" z="-20.75"/>
     <vertex x="31.3791142" y="-18.2462769" z="-20.821394"/>
     <vertex x="31.4632454" y="-18.224823" z="-20.6710091"/>
     <vertex x="31.7697392" y="-19.5405884" z="-20.6710091"/>
     <vertex x="31.1022854" y="-16.9229507" z="-20.6710091"/>
     <vertex x="31.0670033" y="-16.9335289" z="-20.75"/>
     <vertex x="31.1238918" y="-16.9164734" z="-20.5868244"/>
     <vertex x="31.4851036" y="-18.2192535" z="-20.5868244"/>
     <vertex x="30.7087994" y="-15.6298447" z="-20.5868244"/>
     <vertex x="30.6874809" y="-15.6372185" z="-20.6710091"/>
     <vertex x="30.7845421" y="-15.8277779" z="-20.5"/>
     <vertex x="31.1879749" y="-17.1059113" z="-20.5"/>
     <vertex x="30.3287525" y="-14.5673676" z="-20.5"/>
     <vertex x="30.2405453" y="-14.3616028" z="-20.5868244"/>
     <vertex x="30.4883957" y="-14.9906578" z="0.25"/>
     <vertex x="29.993742" y="-13.732132" z="0.25"/>
     <vertex x="30.9302673" y="-16.2686691" z="0.25"/>
     <vertex x="30.8853607" y="-16.1305313" z="21"/>
     <vertex x="30.4377804" y="-14.8545074" z="21"/>
     <vertex x="31.2794724" y="-17.4240685" z="21"/>
     <vertex x="29.3305321" y="-17.8822327" z="21"/>
     <vertex x="31.318594" y="-17.5639534" z="0.25"/>
     <vertex x="31.6194344" y="-18.7328796" z="21"/>
     <vertex x="31.5383663" y="-18.3995895" z="-20.5"/>
     <vertex x="31.6527042" y="-18.8742714" z="0.25"/>
     <vertex x="31.8351192" y="-19.7066193" z="-20.5"/>
     <vertex x="31.9046574" y="-20.0547028" z="21"/>
     <vertex x="29.9376564" y="-20.4170532" z="21"/>
     <vertex x="31.9320164" y="-20.1973534" z="0.25"/>
     <vertex x="32.1346474" y="-21.3872452" z="21"/>
     <vertex x="32.0777321" y="-21.0247688" z="-20.5"/>
     <vertex x="32.0434761" y="-20.8642273" z="-20.5868244"/>
     <vertex x="30.1594429" y="-21.7016029" z="21"/>
     <vertex x="30.1669445" y="-22.3843765" z="20.9924049"/>
     <vertex x="29.9758129" y="-21.1075401" z="20.9924049"/>
     <vertex x="29.8928375" y="-21.1217651" z="20.9698448"/>
     <vertex x="29.8149834" y="-21.1351166" z="20.9330139"/>
     <vertex x="29.6483669" y="-19.8577003" z="20.9698448"/>
     <vertex x="29.5711498" y="-19.8743439" z="20.9330139"/>
     <vertex x="29.7306633" y="-19.8399658" z="20.9924049"/>
     <vertex x="29.3504658" y="-18.6051521" z="20.9698448"/>
     <vertex x="29.6611862" y="-19.1431541" z="21"/>
     <vertex x="29.4319363" y="-18.5839386" z="20.9924049"/>
     <vertex x="29.0801697" y="-17.3417206" z="20.9924049"/>
     <vertex x="28.9463024" y="-16.6365891" z="21"/>
     <vertex x="28.9996738" y="-17.3663712" z="20.9698448"/>
     <vertex x="28.5966244" y="-16.1435966" z="20.9698448"/>
     <vertex x="28.9241467" y="-17.3895035" z="20.9330139"/>
     <vertex x="28.5221462" y="-16.1699142" z="20.9330139"/>
     <vertex x="29.274025" y="-18.6250534" z="20.9330139"/>
     <vertex x="28.8558826" y="-17.410408" z="20.8830223"/>
     <vertex x="29.2049351" y="-18.6430435" z="20.8830223"/>
     <vertex x="29.501358" y="-19.8893852" z="20.8830223"/>
     <vertex x="29.1452942" y="-18.6585732" z="20.8213921"/>
     <vertex x="29.7446175" y="-21.1471825" z="20.8830223"/>
     <vertex x="29.4411125" y="-19.9023666" z="20.8213921"/>
     <vertex x="29.9342747" y="-22.4141693" z="20.8830223"/>
     <vertex x="29.683876" y="-21.1575966" z="20.8213921"/>
     <vertex x="29.8731461" y="-22.4219971" z="20.8213921"/>
     <vertex x="30.0085831" y="-23.6932907" z="20.8213921"/>
     <vertex x="29.8235607" y="-22.4283485" z="20.75"/>
     <vertex x="30.1515179" y="-24.9665756" z="20.8830223"/>
     <vertex x="30.0899448" y="-24.9691887" z="20.8213921"/>
     <vertex x="30.1170807" y="-26.2473907" z="20.8213921"/>
     <vertex x="30.039999" y="-24.9713135" z="20.75"/>
     <vertex x="30.067091" y="-26.2473907" z="20.75"/>
     <vertex x="30.039999" y="-27.523468" z="20.75"/>
     <vertex x="30.0302563" y="-26.2473907" z="20.6710091"/>
     <vertex x="30.0031986" y="-27.5219078" z="20.6710091"/>
     <vertex x="29.9220734" y="-28.7941246" z="20.6710091"/>
     <vertex x="29.9806614" y="-27.5209503" z="20.5868225"/>
     <vertex x="29.8995972" y="-28.7922134" z="20.5868225"/>
     <vertex x="29.7646503" y="-30.0588913" z="20.5868225"/>
     <vertex x="29.8890476" y="-28.8263359" z="20.5"/>
     <vertex x="29.7504234" y="-30.1098366" z="20.5"/>
     <vertex x="29.8875122" y="-28.8440781" z="-1"/>
     <vertex x="29.8890476" y="-28.8263359" z="-17"/>
     <vertex x="29.9723263" y="-27.5380592" z="-1"/>
     <vertex x="25.9723606" y="-27.4481621" z="-17"/>
     <vertex x="29.9723263" y="-27.5380592" z="-17"/>
     <vertex x="25.9723606" y="-27.4481621" z="-19.5"/>
     <vertex x="26.000103" y="-26.2473907" z="-19.5"/>
     <vertex x="25.8891907" y="-28.6463699" z="-19.5"/>
     <vertex x="25.9663925" y="-27.9612465" z="-19.7604713"/>
     <vertex x="26.0339184" y="-27.9657059" z="-20.013031"/>
     <vertex x="26.0842686" y="-26.8205299" z="-20.013031"/>
     <vertex x="26.1947422" y="-26.8229599" z="-20.25"/>
     <vertex x="26.344677" y="-25.6685295" z="-20.4641819"/>
     <vertex x="26.1947422" y="-25.6718216" z="-20.25"/>
     <vertex x="26.5295181" y="-25.6644669" z="-20.6490669"/>
     <vertex x="26.4783096" y="-24.4997444" z="-20.6490669"/>
     <vertex x="26.6920261" y="-24.4856415" z="-20.7990379"/>
     <vertex x="26.8244228" y="-23.2889404" z="-20.9095383"/>
     <vertex x="26.5888805" y="-23.3149185" z="-20.7990379"/>
     <vertex x="26.9181633" y="-22.0748711" z="-20.977211"/>
     <vertex x="26.6685848" y="-22.1135597" z="-20.9095383"/>
     <vertex x="27.0518017" y="-21.3021355" z="-21"/>
     <vertex x="26.7089081" y="-20.8965454" z="-20.977211"/>
     <vertex x="31.3742676" y="-19.9496346" z="-21"/>
     <vertex x="31.0850544" y="-18.6496391" z="-21"/>
     <vertex x="26.8007069" y="-20.0847893" z="-21"/>
     <vertex x="31.3949757" y="-19.6197052" z="-20.9924049"/>
     <vertex x="31.6435032" y="-20.9314194" z="-20.9924049"/>
     <vertex x="31.0920982" y="-18.3194618" z="-20.9924049"/>
     <vertex x="30.7419987" y="-17.3628044" z="-21"/>
     <vertex x="31.1736755" y="-18.2986603" z="-20.9698467"/>
     <vertex x="30.8160362" y="-17.0087662" z="-20.9698467"/>
     <vertex x="31.4773464" y="-19.602314" z="-20.9698467"/>
     <vertex x="31.2502155" y="-18.2791443" z="-20.933012"/>
     <vertex x="31.5546322" y="-19.5859985" z="-20.933012"/>
     <vertex x="31.319397" y="-18.2615051" z="-20.8830223"/>
     <vertex x="30.9600849" y="-16.9655838" z="-20.8830223"/>
     <vertex x="30.8916988" y="-16.986084" z="-20.933012"/>
     <vertex x="31.0191174" y="-16.9478836" z="-20.821394"/>
     <vertex x="30.605423" y="-15.6655884" z="-20.821394"/>
     <vertex x="30.5471783" y="-15.6857262" z="-20.8830223"/>
     <vertex x="30.652668" y="-15.6492538" z="-20.75"/>
     <vertex x="30.1852703" y="-14.3833275" z="-20.75"/>
     <vertex x="30.1387444" y="-14.4016113" z="-20.821394"/>
     <vertex x="30.2195511" y="-14.369854" z="-20.6710091"/>
     <vertex x="29.6993046" y="-13.1230507" z="-20.6710091"/>
     <vertex x="29.6656151" y="-13.1379395" z="-20.75"/>
     <vertex x="29.7199383" y="-13.1139336" z="-20.5868244"/>
     <vertex x="29.1478806" y="-11.8889999" z="-20.5868244"/>
     <vertex x="29.1276455" y="-11.8989677" z="-20.6710091"/>
     <vertex x="29.263298" y="-12.1082458" z="-20.5"/>
     <vertex x="29.8213844" y="-13.3268204" z="-20.5"/>
     <vertex x="28.6554432" y="-10.9137192" z="-20.5"/>
     <vertex x="28.5253639" y="-10.6889267" z="-20.5868244"/>
     <vertex x="28.8496075" y="-11.2822266" z="0.25"/>
     <vertex x="28.2021065" y="-10.0950851" z="0.25"/>
     <vertex x="29.4471626" y="-12.4952774" z="0.25"/>
     <vertex x="29.3854065" y="-12.3638077" z="21"/>
     <vertex x="28.7824345" y="-11.1534386" z="21"/>
     <vertex x="29.9375076" y="-13.5982094" z="21"/>
     <vertex x="28.0200176" y="-14.2002182" z="21"/>
     <vertex x="28.5091991" y="-15.4085045" z="21"/>
     <vertex x="28.6760006" y="-16.115551" z="20.9924049"/>
     <vertex x="28.2201557" y="-14.9076424" z="20.9924049"/>
     <vertex x="28.1420403" y="-14.9390297" z="20.9698448"/>
     <vertex x="28.0687466" y="-14.968483" z="20.9330139"/>
     <vertex x="27.6367435" y="-13.7548409" z="20.9698448"/>
     <vertex x="27.564764" y="-13.7873764" z="20.9330139"/>
     <vertex x="27.7134552" y="-13.7201653" z="20.9924049"/>
     <vertex x="27.0816422" y="-12.5931664" z="20.9698448"/>
     <vertex x="27.4796543" y="-13.0139389" z="21"/>
     <vertex x="27.1568146" y="-12.5552673" z="20.9924049"/>
     <vertex x="26.8890934" y="-11.8518295" z="21"/>
     <vertex x="28.1296349" y="-9.96920395" z="21"/>
     <vertex x="26.5512352" y="-11.4150391" z="20.9924049"/>
     <vertex x="26.2494164" y="-10.7160187" z="21"/>
     <vertex x="26.4777393" y="-11.4560966" z="20.9698448"/>
     <vertex x="25.8261223" y="-10.3456802" z="20.9698448"/>
     <vertex x="26.4087791" y="-11.4946175" z="20.9330139"/>
     <vertex x="25.7588596" y="-10.3870964" z="20.9330139"/>
     <vertex x="27.0111103" y="-12.628727" z="20.9330139"/>
     <vertex x="26.3464527" y="-11.529438" z="20.8830223"/>
     <vertex x="26.947361" y="-12.6608696" z="20.8830223"/>
     <vertex x="27.4997082" y="-13.8167839" z="20.8830223"/>
     <vertex x="26.8923321" y="-12.6886139" z="20.8213921"/>
     <vertex x="28.0025005" y="-14.9951019" z="20.8830223"/>
     <vertex x="27.443552" y="-13.8421707" z="20.8213921"/>
     <vertex x="28.4548302" y="-16.1936951" z="20.8830223"/>
     <vertex x="27.9453163" y="-15.0180817" z="20.8213921"/>
     <vertex x="28.3967228" y="-16.2142258" z="20.8213921"/>
     <vertex x="28.7969551" y="-17.4284515" z="20.8213921"/>
     <vertex x="28.3495865" y="-16.2308807" z="20.75"/>
     <vertex x="28.749157" y="-17.4430923" z="20.75"/>
     <vertex x="29.0969181" y="-18.6711693" z="20.75"/>
     <vertex x="28.7139378" y="-17.4538765" z="20.6710091"/>
     <vertex x="29.3922443" y="-19.912899" z="20.75"/>
     <vertex x="29.0612717" y="-18.6804504" z="20.6710091"/>
     <vertex x="29.6346035" y="-21.1660461" z="20.75"/>
     <vertex x="29.3562374" y="-19.9206619" z="20.6710091"/>
     <vertex x="29.5983009" y="-21.1722717" z="20.6710091"/>
     <vertex x="29.7870255" y="-22.4330254" z="20.6710091"/>
     <vertex x="29.576067" y="-21.1760826" z="20.5868225"/>
     <vertex x="29.9587746" y="-23.6975327" z="20.75"/>
     <vertex x="29.9220734" y="-23.7006569" z="20.6710091"/>
     <vertex x="30.0031986" y="-24.9728737" z="20.6710091"/>
     <vertex x="29.8995972" y="-23.7025681" z="20.5868225"/>
     <vertex x="29.9806614" y="-24.9738312" z="20.5868225"/>
     <vertex x="30.0077" y="-26.2473907" z="20.5868225"/>
     <vertex x="29.9723263" y="-24.9567223" z="20.5"/>
     <vertex x="29.8890476" y="-23.6684456" z="20.5"/>
     <vertex x="30.000103" y="-26.2473907" z="20.5"/>
     <vertex x="29.9723263" y="-24.9567223" z="-1"/>
     <vertex x="29.9723263" y="-27.5380592" z="20.5"/>
     <vertex x="30.000103" y="-26.2473907" z="-1"/>
     <vertex x="30.000103" y="-26.2473907" z="-17"/>
     <vertex x="29.9723263" y="-24.9567223" z="-17"/>
     <vertex x="26.000103" y="-26.2473907" z="-17"/>
     <vertex x="25.9723606" y="-25.0466194" z="-17"/>
     <vertex x="29.8890476" y="-23.6684456" z="-17"/>
     <vertex x="25.9723606" y="-25.0466194" z="-19.5"/>
     <vertex x="25.8891907" y="-23.8484116" z="-19.5"/>
     <vertex x="26.0166111" y="-25.6757393" z="-19.7604713"/>
     <vertex x="25.9663925" y="-24.533535" z="-19.7604713"/>
     <vertex x="26.0166111" y="-26.8190422" z="-19.7604713"/>
     <vertex x="26.0842686" y="-25.6742516" z="-20.013031"/>
     <vertex x="26.1441803" y="-24.521801" z="-20.25"/>
     <vertex x="26.0339184" y="-24.5290756" z="-20.013031"/>
     <vertex x="26.2938251" y="-24.5119209" z="-20.4641819"/>
     <vertex x="26.1922188" y="-23.3586655" z="-20.4641819"/>
     <vertex x="26.0431519" y="-23.3751068" z="-20.25"/>
     <vertex x="26.3759899" y="-23.338398" z="-20.6490669"/>
     <vertex x="26.2227592" y="-22.1826668" z="-20.6490669"/>
     <vertex x="26.0400562" y="-22.2109871" z="-20.4641819"/>
     <vertex x="26.434412" y="-22.1498566" z="-20.7990379"/>
     <vertex x="26.2289181" y="-20.9927063" z="-20.7990379"/>
     <vertex x="26.0189114" y="-21.0347786" z="-20.6490669"/>
     <vertex x="26.4612713" y="-20.9461555" z="-20.9095383"/>
     <vertex x="26.2028809" y="-19.7889862" z="-20.9095383"/>
     <vertex x="25.9727974" y="-19.8456955" z="-20.7990379"/>
     <vertex x="26.4480991" y="-19.7285461" z="-20.977211"/>
     <vertex x="26.1362381" y="-18.5731277" z="-20.977211"/>
     <vertex x="25.8939114" y="-18.6442833" z="-20.9095383"/>
     <vertex x="26.4948597" y="-18.8800354" z="-21"/>
     <vertex x="26.1348839" y="-17.6903343" z="-21"/>
     <vertex x="25.7739277" y="-17.4325256" z="-20.977211"/>
     <vertex x="30.3456955" y="-16.0913582" z="-21"/>
     <vertex x="29.8968334" y="-14.8375015" z="-21"/>
     <vertex x="29.3961868" y="-13.6034088" z="-21"/>
     <vertex x="30.3254852" y="-15.7623787" z="-20.9924049"/>
     <vertex x="30.7353954" y="-17.0329437" z="-20.9924049"/>
     <vertex x="29.8630753" y="-14.509964" z="-20.9924049"/>
     <vertex x="29.9414253" y="-14.4791679" z="-20.9698467"/>
     <vertex x="29.4259682" y="-13.2438393" z="-20.9698467"/>
     <vertex x="30.4050484" y="-15.7348671" z="-20.9698467"/>
     <vertex x="30.0149422" y="-14.4502716" z="-20.933012"/>
     <vertex x="30.479702" y="-15.7090569" z="-20.933012"/>
     <vertex x="30.0813866" y="-14.4241562" z="-20.8830223"/>
     <vertex x="29.5635204" y="-13.1830559" z="-20.8830223"/>
     <vertex x="29.4982185" y="-13.2119141" z="-20.933012"/>
     <vertex x="29.6198902" y="-13.1581459" z="-20.821394"/>
     <vertex x="29.0497589" y="-11.937336" z="-20.821394"/>
     <vertex x="28.9944744" y="-11.9645691" z="-20.8830223"/>
     <vertex x="29.0946026" y="-11.9152451" z="-20.75"/>
     <vertex x="28.4732227" y="-10.7173653" z="-20.75"/>
     <vertex x="28.4293365" y="-10.7413025" z="-20.821394"/>
     <vertex x="28.5055599" y="-10.6997261" z="-20.6710091"/>
     <vertex x="27.8341255" y="-9.52740097" z="-20.6710091"/>
     <vertex x="27.8025513" y="-9.54636765" z="-20.75"/>
     <vertex x="27.8534641" y="-9.51578522" z="-20.5868244"/>
     <vertex x="27.1333447" y="-8.37161064" z="-20.5868244"/>
     <vertex x="27.1145077" y="-8.38401985" z="-20.6710091"/>
     <vertex x="27.2946453" y="-8.60488892" z="-20.5"/>
     <vertex x="27.9988537" y="-9.74526978" z="-20.5"/>
     <vertex x="26.5440178" y="-7.49450874" z="-20.5"/>
     <vertex x="26.3662529" y="-7.25838089" z="-20.5868244"/>
     <vertex x="26.7618427" y="-7.80669594" z="0.25"/>
     <vertex x="25.9715729" y="-6.70940971" z="0.25"/>
     <vertex x="27.5057831" y="-8.93590546" z="0.25"/>
     <vertex x="27.4281387" y="-8.8131485" z="21"/>
     <vertex x="26.6791592" y="-7.68727303" z="21"/>
     <vertex x="25.5617905" y="-9.60857391" z="21"/>
     <vertex x="24.8274708" y="-8.53152847" z="21"/>
     <vertex x="25.8978081" y="-10.3015404" z="20.9924049"/>
     <vertex x="25.1977119" y="-9.21678162" z="20.9924049"/>
     <vertex x="25.127964" y="-9.26392365" z="20.9698448"/>
     <vertex x="25.0625191" y="-9.30815125" z="20.9330139"/>
     <vertex x="24.3845234" y="-8.21276665" z="20.9698448"/>
     <vertex x="24.3210163" y="-8.25973701" z="20.9330139"/>
     <vertex x="24.4522095" y="-8.16270828" z="20.9924049"/>
     <vertex x="23.5971413" y="-7.19411278" z="20.9698448"/>
     <vertex x="24.047802" y="-7.4868412" z="21"/>
     <vertex x="23.6626415" y="-7.14122581" z="20.9924049"/>
     <vertex x="25.8839931" y="-6.59353065" z="21"/>
     <vertex x="25.0440178" y="-5.53381157" z="21"/>
     <vertex x="25.136343" y="-5.6459465" z="0.25"/>
     <vertex x="25.7482452" y="-6.41602325" z="-20.5"/>
     <vertex x="24.9672108" y="-5.44129753" z="0.25"/>
     <vertex x="24.9086838" y="-5.37126541" z="-20.5"/>
     <vertex x="24.2575951" y="-4.61815071" z="0.25"/>
     <vertex x="24.4671421" y="-4.85546875" z="-15.2015924"/>
     <vertex x="24.1606865" y="-4.50995255" z="21"/>
     <vertex x="23.3368549" y="-3.62779617" z="0.25"/>
     <vertex x="23.224205" y="-6.47642517" z="21"/>
     <vertex x="22.3581848" y="-5.50212288" z="21"/>
     <vertex x="22.830431" y="-6.1541748" z="20.9924049"/>
     <vertex x="22.7672367" y="-6.20979309" z="20.9698448"/>
     <vertex x="21.8963013" y="-5.26158333" z="20.9698448"/>
     <vertex x="22.7079411" y="-6.26198006" z="20.9330139"/>
     <vertex x="21.8392754" y="-5.31624031" z="20.9330139"/>
     <vertex x="23.5356846" y="-7.24373627" z="20.9330139"/>
     <vertex x="22.6543465" y="-6.30914879" z="20.8830223"/>
     <vertex x="23.4801369" y="-7.28858757" z="20.8830223"/>
     <vertex x="24.2636166" y="-8.30219078" z="20.8830223"/>
     <vertex x="23.432188" y="-7.32730293" z="20.8213921"/>
     <vertex x="25.0033703" y="-9.34813309" z="20.8830223"/>
     <vertex x="24.2140675" y="-8.33883667" z="20.8213921"/>
     <vertex x="25.6980648" y="-10.42453" z="20.8830223"/>
     <vertex x="24.9523106" y="-9.38264465" z="20.8213921"/>
     <vertex x="25.6455879" y="-10.4568405" z="20.8213921"/>
     <vertex x="26.2926502" y="-11.559494" z="20.8213921"/>
     <vertex x="25.6030197" y="-10.4830513" z="20.75"/>
     <vertex x="26.2490082" y="-11.5838737" z="20.75"/>
     <vertex x="26.8476925" y="-12.7111206" z="20.75"/>
     <vertex x="26.2168503" y="-11.6018372" z="20.6710091"/>
     <vertex x="27.3979988" y="-13.8627625" z="20.75"/>
     <vertex x="26.8148041" y="-12.7277031" z="20.6710091"/>
     <vertex x="27.8989315" y="-15.0367203" z="20.75"/>
     <vertex x="27.3644352" y="-13.8779335" z="20.6710091"/>
     <vertex x="27.8647537" y="-15.0504532" z="20.6710091"/>
     <vertex x="28.3148575" y="-16.2431526" z="20.6710091"/>
     <vertex x="27.8438225" y="-15.0588646" z="20.5868225"/>
     <vertex x="28.2935886" y="-16.2506676" z="20.5868225"/>
     <vertex x="28.6923676" y="-17.4604836" z="20.5868225"/>
     <vertex x="28.6491051" y="-17.3460083" z="20.5"/>
     <vertex x="29.0394421" y="-18.6861343" z="20.5868225"/>
     <vertex x="29.005537" y="-18.586792" z="20.5"/>
     <vertex x="29.3341866" y="-19.9254112" z="20.5868225"/>
     <vertex x="29.3082581" y="-19.8417625" z="20.5"/>
     <vertex x="29.5567055" y="-21.1085968" z="20.5"/>
     <vertex x="29.7504234" y="-22.3849449" z="20.5"/>
     <vertex x="29.7469711" y="-22.3584595" z="-1"/>
     <vertex x="29.7646503" y="-22.4358902" z="20.5868225"/>
     <vertex x="29.8875122" y="-23.6507034" z="-1"/>
     <vertex x="29.7504234" y="-22.3849449" z="-17"/>
     <vertex x="25.8891907" y="-23.8484116" z="-17"/>
     <vertex x="25.7507744" y="-22.6553268" z="-17"/>
     <vertex x="25.7507744" y="-22.6553268" z="-19.5"/>
     <vertex x="25.5574036" y="-21.469902" z="-17"/>
     <vertex x="25.8660526" y="-23.3946381" z="-19.7604713"/>
     <vertex x="25.7157822" y="-22.2612495" z="-19.7604713"/>
     <vertex x="25.5574036" y="-21.469902" z="-19.5"/>
     <vertex x="25.7826576" y="-22.250885" z="-20.013031"/>
     <vertex x="25.9333172" y="-23.3872223" z="-20.013031"/>
     <vertex x="25.5822296" y="-21.1222649" z="-20.013031"/>
     <vertex x="25.5158768" y="-21.1355553" z="-19.7604713"/>
     <vertex x="25.6905785" y="-21.1005554" z="-20.25"/>
     <vertex x="25.8918533" y="-22.2339592" z="-20.25"/>
     <vertex x="25.4397125" y="-19.9770889" z="-20.25"/>
     <vertex x="25.3324223" y="-20.0035362" z="-20.013031"/>
     <vertex x="25.5853252" y="-19.9412003" z="-20.4641819"/>
     <vertex x="25.8376274" y="-21.0710983" z="-20.4641819"/>
     <vertex x="25.283638" y="-18.8234749" z="-20.4641819"/>
     <vertex x="25.1397419" y="-18.8657265" z="-20.25"/>
     <vertex x="25.4610348" y="-18.7713852" z="-20.6490669"/>
     <vertex x="25.7648392" y="-19.8969536" z="-20.6490669"/>
     <vertex x="25.1080837" y="-17.6602516" z="-20.6490669"/>
     <vertex x="24.9331474" y="-17.7200813" z="-20.4641819"/>
     <vertex x="25.3107395" y="-17.5909424" z="-20.7990379"/>
     <vertex x="25.6665401" y="-18.7110443" z="-20.7990379"/>
     <vertex x="24.9060841" y="-16.487545" z="-20.7990379"/>
     <vertex x="24.7066669" y="-16.5656891" z="-20.6490669"/>
     <vertex x="25.1267185" y="-16.4010849" z="-20.9095383"/>
     <vertex x="25.5349598" y="-17.5142555" z="-20.9095383"/>
     <vertex x="24.6699772" y="-15.3069229" z="-20.9095383"/>
     <vertex x="24.4533539" y="-15.4029884" z="-20.7990379"/>
     <vertex x="24.9008503" y="-15.2045364" z="-20.977211"/>
     <vertex x="25.361866" y="-16.3089371" z="-20.977211"/>
     <vertex x="24.3917694" y="-14.1214447" z="-20.977211"/>
     <vertex x="24.1656151" y="-14.2338753" z="-20.9095383"/>
     <vertex x="24.7380924" y="-14.2356529" z="-21"/>
     <vertex x="25.2556019" y="-15.3657684" z="-21"/>
     <vertex x="24.1700439" y="-13.1300774" z="-21"/>
     <vertex x="23.8356056" y="-13.0617638" z="-20.977211"/>
     <vertex x="27.5926628" y="-10.0408936" z="-21"/>
     <vertex x="28.243103" y="-11.2030258" z="-21"/>
     <vertex x="26.8944302" y="-8.90682602" z="-21"/>
     <vertex x="23.552618" y="-12.0513" z="-21"/>
     <vertex x="27.5057888" y="-9.72463226" z="-20.9924049"/>
     <vertex x="28.169302" y="-10.8831329" z="-20.9924049"/>
     <vertex x="26.7946587" y="-8.59474182" z="-20.9924049"/>
     <vertex x="26.1496143" y="-7.80279732" z="-21"/>
     <vertex x="26.8649597" y="-8.54842377" z="-20.9698467"/>
     <vertex x="26.1054554" y="-7.44620895" z="-20.9698467"/>
     <vertex x="27.5779552" y="-9.68128204" z="-20.9698467"/>
     <vertex x="26.9309216" y="-8.50496674" z="-20.933012"/>
     <vertex x="28.2432098" y="-10.8428192" z="-20.9698467"/>
     <vertex x="27.645668" y="-9.64060974" z="-20.933012"/>
     <vertex x="28.78405" y="-12.0682259" z="-20.9924049"/>
     <vertex x="28.8595695" y="-12.0310249" z="-20.9698467"/>
     <vertex x="28.8446255" y="-12.3912201" z="-21"/>
     <vertex x="29.3489666" y="-13.2778702" z="-20.9924049"/>
     <vertex x="25.7215176" y="-16.5181122" z="-21"/>
     <vertex x="28.9304295" y="-11.9961166" z="-20.933012"/>
     <vertex x="28.3125553" y="-10.8049965" z="-20.933012"/>
     <vertex x="28.3752327" y="-10.770813" z="-20.8830223"/>
     <vertex x="27.7068691" y="-9.60384369" z="-20.8830223"/>
     <vertex x="27.7596989" y="-9.57210922" z="-20.821394"/>
     <vertex x="27.0420036" y="-8.43178558" z="-20.821394"/>
     <vertex x="26.9905396" y="-8.46569061" z="-20.8830223"/>
     <vertex x="27.0837479" y="-8.40428352" z="-20.75"/>
     <vertex x="26.318058" y="-7.29309082" z="-20.75"/>
     <vertex x="26.2774944" y="-7.32230568" z="-20.821394"/>
     <vertex x="26.3479481" y="-7.27156448" z="-20.6710091"/>
     <vertex x="25.5357761" y="-6.19195938" z="-20.6710091"/>
     <vertex x="25.5068073" y="-6.21471024" z="-20.75"/>
     <vertex x="25.5535164" y="-6.1780262" z="-20.5868244"/>
     <vertex x="24.9028625" y="-5.37614441" z="-20.5868244"/>
     <vertex x="24.8855743" y="-5.39063454" z="-20.6710091"/>
     <vertex x="24.5613689" y="-4.94517136" z="-20.5868244"/>
     <vertex x="24.5433121" y="-4.95869064" z="-20.6710091"/>
     <vertex x="24.8573437" y="-5.4142952" z="-20.75"/>
     <vertex x="24.1539383" y="-4.35835838" z="-20.5868244"/>
     <vertex x="24.1349602" y="-4.37055397" z="-20.6710091"/>
     <vertex x="24.4710712" y="-4.80966568" z="-20.5"/>
     <vertex x="24.0745258" y="-4.21835327" z="-20.5"/>
     <vertex x="24.9086838" y="-5.37126541" z="-15.5"/>
     <vertex x="24.4710712" y="-4.80966568" z="-15.5"/>
     <vertex x="24.9011593" y="-5.36228943" z="-15.494812"/>
     <vertex x="24.2392197" y="-4.51620674" z="-15.2395277"/>
     <vertex x="24.0293369" y="-4.36481857" z="-14.922657"/>
     <vertex x="24.0745258" y="-4.21835327" z="-15.5"/>
     <vertex x="23.8928738" y="-3.95923805" z="-15.2395277"/>
     <vertex x="23.7210598" y="-3.60032272" z="-15.5"/>
     <vertex x="23.8342667" y="-3.99307442" z="-14.9869699"/>
     <vertex x="23.5230026" y="-3.4107399" z="-14.9869699"/>
     <vertex x="23.4238987" y="-3.4596138" z="-14.75"/>
     <vertex x="23.5883179" y="-3.89012337" z="-14.666048"/>
     <vertex x="23.2893925" y="-3.52594376" z="-14.5358181"/>
     <vertex x="23.1446629" y="-3.43115997" z="-14.4398041"/>
     <vertex x="22.6989498" y="-2.98770905" z="-14.2519665"/>
     <vertex x="22.839035" y="-2.97972679" z="-14.3509331"/>
     <vertex x="22.3757133" y="-2.67660332" z="0.25"/>
     <vertex x="22.2517586" y="-2.55954933" z="-14.1105747"/>
     <vertex x="23.2355289" y="-3.5237236" z="21"/>
     <vertex x="22.2701454" y="-2.57683563" z="21"/>
     <vertex x="21.4513245" y="-4.56571388" z="21"/>
     <vertex x="21.9570808" y="-5.2033329" z="20.9924049"/>
     <vertex x="21.0441608" y="-4.2904129" z="20.9924049"/>
     <vertex x="20.9859104" y="-4.35119247" z="20.9698448"/>
     <vertex x="20.9312534" y="-4.40821838" z="20.9330139"/>
     <vertex x="20.0377007" y="-3.48025703" z="20.9698448"/>
     <vertex x="19.9855137" y="-3.53955269" z="20.9330139"/>
     <vertex x="20.0933189" y="-3.41706276" z="20.9924049"/>
     <vertex x="19.053381" y="-2.65035248" z="20.9698448"/>
     <vertex x="20.5052795" y="-3.66891098" z="21"/>
     <vertex x="19.52178" y="-2.81335258" z="21"/>
     <vertex x="21.2662086" y="-1.67092323" z="21"/>
     <vertex x="21.3758354" y="-1.76621437" z="0.25"/>
     <vertex x="20.338953" y="-0.898206711" z="0.25"/>
     <vertex x="21.8158092" y="-2.15729523" z="-14.025239"/>
     <vertex x="22.0282211" y="-2.35152435" z="-14.0598898"/>
     <vertex x="21.6190147" y="-1.98035431" z="-14.0058689"/>
     <vertex x="21.7163124" y="-1.85684586" z="-14.022788"/>
     <vertex x="21.4373093" y="-1.82002449" z="-14"/>
     <vertex x="21.5492992" y="-1.14056587" z="-14.022788"/>
     <vertex x="20.674242" y="-1.17090988" z="-14"/>
     <vertex x="21.3276768" y="-1.35528946" z="-14"/>
     <vertex x="19.8915329" y="-0.545619965" z="-14"/>
     <vertex x="21.1667309" y="-0.414175034" z="-14"/>
     <vertex x="19.266861" y="-0.0740833282" z="0.25"/>
     <vertex x="19.0899239" y="0.0552463531" z="-14"/>
     <vertex x="20.2254581" y="-0.807559967" z="21"/>
     <vertex x="19.1496925" y="0.0117645264" z="21"/>
     <vertex x="18.5026188" y="-2.00059891" z="21"/>
     <vertex x="19.1062679" y="-2.58485222" z="20.9924049"/>
     <vertex x="18.0847855" y="-1.79528427" z="20.9924049"/>
     <vertex x="18.0347271" y="-1.86297035" z="20.9698448"/>
     <vertex x="17.9877567" y="-1.92647743" z="20.9330139"/>
     <vertex x="16.983572" y="-1.11952972" z="20.9698448"/>
     <vertex x="16.9393406" y="-1.18497467" z="20.9330139"/>
     <vertex x="17.030714" y="-1.0497818" z="20.9924049"/>
     <vertex x="15.9018135" y="-0.42137146" z="20.9698448"/>
     <vertex x="17.4496613" y="-1.23213768" z="21"/>
     <vertex x="16.3648281" y="-0.509368896" z="21"/>
     <vertex x="18.0407753" y="0.785629272" z="21"/>
     <vertex x="18.1614132" y="0.70472908" z="0.25"/>
     <vertex x="17.0245247" y="1.43688393" z="0.25"/>
     <vertex x="18.8126068" y="0.254232407" z="-14.0212355"/>
     <vertex x="18.5286808" y="0.453561783" z="-14.0879517"/>
     <vertex x="18.3288593" y="2.93056107" z="-14.0511112"/>
     <vertex x="18.2529793" y="0.642772675" z="-14.2042084"/>
     <vertex x="18.0851669" y="2.89923286" z="-14.1405382"/>
     <vertex x="18.1226254" y="0.730783463" z="-14.2807655"/>
     <vertex x="17.8605766" y="2.87035942" z="-14.2712717"/>
     <vertex x="17.9995022" y="0.813100815" z="-14.3688784"/>
     <vertex x="17.8852844" y="0.888750076" z="-14.4679852"/>
     <vertex x="17.6619167" y="2.84482002" z="-14.4393396"/>
     <vertex x="17.7801456" y="0.957748413" z="-14.5793095"/>
     <vertex x="17.6825428" y="1.02127838" z="-14.7068081"/>
     <vertex x="17.4952202" y="2.82339096" z="-14.6396351"/>
     <vertex x="17.5964451" y="1.07692719" z="-14.8485804"/>
     <vertex x="17.3655548" y="2.80672073" z="-14.8660727"/>
     <vertex x="17.5261555" y="1.12207413" z="-15.0023355"/>
     <vertex x="17.4748096" y="1.1549015" z="-15.1650486"/>
     <vertex x="17.2768574" y="2.7953186" z="-15.1117716"/>
     <vertex x="17.4434147" y="1.17489243" z="-15.3324137"/>
     <vertex x="17.2318249" y="2.7895298" z="-15.3692665"/>
     <vertex x="17.4327736" y="1.18164444" z="-15.5"/>
     <vertex x="17.4327736" y="1.18164444" z="-20.5"/>
     <vertex x="15.7801723" y="14.0366974" z="-15.5"/>
     <vertex x="16.3096046" y="1.86399651" z="-20.5"/>
     <vertex x="17.4342957" y="1.17925072" z="-20.5346832"/>
     <vertex x="15.8581648" y="2.12111092" z="0.25"/>
     <vertex x="15.1597691" y="2.50038338" z="-20.5"/>
     <vertex x="16.9006271" y="1.51269341" z="21"/>
     <vertex x="15.7312193" y="2.19170189" z="21"/>
     <vertex x="15.250103" y="0.166383743" z="21"/>
     <vertex x="15.9459524" y="-0.349685669" z="20.9924049"/>
     <vertex x="14.8324547" y="0.303741455" z="20.9924049"/>
     <vertex x="14.791398" y="0.23024559" z="20.9698448"/>
     <vertex x="14.7528753" y="0.1612854" z="20.9330139"/>
     <vertex x="13.6543274" y="0.834148407" z="20.9698448"/>
     <vertex x="13.6187658" y="0.763616562" z="20.9330139"/>
     <vertex x="13.6922283" y="0.909320831" z="20.9924049"/>
     <vertex x="12.4926519" y="1.3892498" z="20.9698448"/>
     <vertex x="14.1075211" y="0.793888092" z="21"/>
     <vertex x="12.9391689" y="1.37199593" z="21"/>
     <vertex x="14.5345793" y="2.82147598" z="21"/>
     <vertex x="14.6643515" y="2.75622559" z="0.25"/>
     <vertex x="13.4451513" y="3.34113121" z="0.25"/>
     <vertex x="13.9851456" y="3.08976364" z="-20.5"/>
     <vertex x="14.0545082" y="3.048172" z="-20.5868244"/>
     <vertex x="12.7876539" y="3.63117218" z="-20.5"/>
     <vertex x="12.8236914" y="3.60745621" z="-20.5868244"/>
     <vertex x="12.2026758" y="3.87481308" z="0.25"/>
     <vertex x="11.569252" y="4.12372589" z="-20.5"/>
     <vertex x="13.3127775" y="3.40092659" z="21"/>
     <vertex x="12.0679293" y="3.92905045" z="21"/>
     <vertex x="11.7471819" y="1.89965439" z="21"/>
     <vertex x="12.5273285" y="1.46596146" z="20.9924049"/>
     <vertex x="11.3398523" y="1.97266197" z="20.9924049"/>
     <vertex x="11.3084631" y="1.89454651" z="20.9698448"/>
     <vertex x="11.2790117" y="1.82125282" z="20.9330139"/>
     <vertex x="10.1038961" y="2.34913063" z="20.9698448"/>
     <vertex x="10.0775814" y="2.27465248" z="20.9330139"/>
     <vertex x="10.1319418" y="2.42850685" z="20.9924049"/>
     <vertex x="8.88112164" y="2.7521801" z="20.9698448"/>
     <vertex x="10.5337372" y="2.37589645" z="21"/>
     <vertex x="9.30105114" y="2.79985237" z="21"/>
     <vertex x="10.8021889" y="4.40493202" z="21"/>
     <vertex x="10.9390755" y="4.35634995" z="0.25"/>
     <vertex x="9.65653706" y="4.78490257" z="0.25"/>
     <vertex x="10.331934" y="4.56661987" z="-20.5"/>
     <vertex x="11.5670071" y="4.11645317" z="-20.5868244"/>
     <vertex x="9.07772255" y="4.95912743" z="-20.5"/>
     <vertex x="10.2976274" y="4.57009315" z="-20.5868244"/>
     <vertex x="8.35728168" y="5.15973473" z="0.25"/>
     <vertex x="7.80866718" y="5.30060959" z="-20.5"/>
     <vertex x="9.51774788" y="4.82775116" z="21"/>
     <vertex x="8.21683025" y="5.19677162" z="21"/>
     <vertex x="8.05137444" y="3.17074966" z="21"/>
     <vertex x="8.90577316" y="2.83267593" z="20.9924049"/>
     <vertex x="7.6635561" y="3.18444252" z="20.9924049"/>
     <vertex x="7.64234304" y="3.10297203" z="20.9698448"/>
     <vertex x="7.62243938" y="3.02653122" z="20.9330139"/>
     <vertex x="6.38979244" y="3.40087318" z="20.9698448"/>
     <vertex x="6.37315083" y="3.32365608" z="20.9330139"/>
     <vertex x="6.40752888" y="3.48316956" z="20.9924049"/>
     <vertex x="5.12572718" y="3.64534378" z="20.9698448"/>
     <vertex x="6.7869916" y="3.48791122" z="21"/>
     <vertex x="5.51021099" y="3.75075531" z="21"/>
     <vertex x="6.90168858" y="5.51135826" z="21"/>
     <vertex x="7.0435586" y="5.480196" z="0.25"/>
     <vertex x="5.71764231" y="5.74572945" z="0.25"/>
     <vertex x="6.52684355" y="5.5905056" z="-20.5"/>
     <vertex x="7.70028687" y="5.31941986" z="-20.5868244"/>
     <vertex x="5.2343483" y="5.82834244" z="-20.5"/>
     <vertex x="6.3804903" y="5.6124115" z="-20.5868244"/>
     <vertex x="4.38182783" y="5.95587921" z="0.25"/>
     <vertex x="3.9332943" y="6.01373291" z="-20.5"/>
     <vertex x="5.57459879" y="5.77096176" z="21"/>
     <vertex x="4.2378583" y="5.97513962" z="21"/>
     <vertex x="4.22336531" y="3.95880127" z="21"/>
     <vertex x="5.13995457" y="3.72831917" z="20.9924049"/>
     <vertex x="3.86311841" y="3.91945076" z="20.9924049"/>
     <vertex x="3.8524251" y="3.83594704" z="20.9698448"/>
     <vertex x="3.84239197" y="3.75759697" z="20.9330139"/>
     <vertex x="2.57218099" y="3.97233772" z="20.9698448"/>
     <vertex x="2.56548214" y="3.89363289" z="20.9330139"/>
     <vertex x="2.57932043" y="4.05622101" z="20.9924049"/>
     <vertex x="1.28730178" y="4.0542717" z="20.9698448"/>
     <vertex x="2.92880535" y="4.11167145" z="21"/>
     <vertex x="1.6288954" y="4.20908737" z="21"/>
     <vertex x="2.89378119" y="6.12353134" z="21"/>
     <vertex x="3.03842759" y="6.11027527" z="0.25"/>
     <vertex x="1.68976736" y="6.20865631" z="0.25"/>
     <vertex x="2.62580895" y="6.14636993" z="-20.5"/>
     <vertex x="3.71006346" y="6.03251648" z="-20.5868244"/>
     <vertex x="1.31403017" y="6.22603989" z="-20.5"/>
     <vertex x="2.36405659" y="6.15890503" z="-20.5868244"/>
     <vertex x="0.338182211" y="6.25085068" z="0.25"/>
     <vertex x="0.000102996826" y="6.25260925" z="-20.5"/>
     <vertex x="1.54469502" y="6.21588516" z="21"/>
     <vertex x="0.192934692" y="6.25203705" z="21"/>
     <vertex x="0.326010317" y="4.25086784" z="21"/>
     <vertex x="1.29087472" y="4.13838196" z="20.9924049"/>
     <vertex x="0.000102996826" y="4.16578484" z="20.9924049"/>
     <vertex x="0.000102996826" y="4.08159828" z="20.9698448"/>
     <vertex x="0.000102996826" y="4.00260925" z="20.9330139"/>
     <vertex x="-1.28709579" y="4.0542717" z="20.9698448"/>
     <vertex x="-1.28374338" y="3.97535324" z="20.9330139"/>
     <vertex x="-1.29066873" y="4.13838196" z="20.9924049"/>
     <vertex x="-2.57197499" y="3.97233772" z="20.9698448"/>
     <vertex x="-0.9774701" y="4.23693848" z="21"/>
     <vertex x="-2.27916479" y="4.16732597" z="21"/>
     <vertex x="-1.15915942" y="6.23192596" z="21"/>
     <vertex x="-1.01398826" y="6.23678589" z="0.25"/>
     <vertex x="-2.36440325" y="6.16648102" z="0.25"/>
     <vertex x="-1.31382418" y="6.22603989" z="-20.5"/>
     <vertex x="-0.337897182" y="6.24325562" z="-20.5868244"/>
     <vertex x="-2.62560296" y="6.14636993" z="-20.5"/>
     <vertex x="-1.68916655" y="6.20107269" z="-20.5868244"/>
     <vertex x="-3.71072459" y="6.04006577" z="0.25"/>
     <vertex x="-3.9330883" y="6.01373291" z="-20.5"/>
     <vertex x="-2.50924659" y="6.15559006" z="21"/>
     <vertex x="-3.85498977" y="6.02315903" z="21"/>
     <vertex x="-3.57669616" y="4.04215431" z="21"/>
     <vertex x="-2.57911444" y="4.05622101" z="20.9924049"/>
     <vertex x="-3.86291242" y="3.91945076" z="20.9924049"/>
     <vertex x="-3.8522191" y="3.83594704" z="20.9698448"/>
     <vertex x="-3.84218597" y="3.75759697" z="20.9330139"/>
     <vertex x="-5.12552118" y="3.64534378" z="20.9698448"/>
     <vertex x="-5.11217165" y="3.56748962" z="20.9330139"/>
     <vertex x="-5.13974857" y="3.72831917" z="20.9924049"/>
     <vertex x="-6.38958645" y="3.40087318" z="20.9698448"/>
     <vertex x="-4.8676939" y="3.86165428" z="21"/>
     <vertex x="-6.14979982" y="3.62615395" z="21"/>
     <vertex x="-5.1940589" y="5.83485794" z="21"/>
     <vertex x="-6.52413607" y="5.59101868" z="21"/>
     <vertex x="-5.05062199" y="5.85774994" z="0.25"/>
     <vertex x="-6.38177586" y="5.6198597" z="0.25"/>
     <vertex x="-5.2341423" y="5.82834244" z="-20.5"/>
     <vertex x="-4.38059759" y="5.948349" z="-20.5868244"/>
     <vertex x="-6.52663755" y="5.5905056" z="-20.5"/>
     <vertex x="-5.71609974" y="5.73825264" z="-20.5868244"/>
     <vertex x="-7.70188141" y="5.32679939" z="0.25"/>
     <vertex x="-7.80846119" y="5.30060959" z="-20.5"/>
     <vertex x="-7.8429184" y="5.29206085" z="21"/>
     <vertex x="-9.00865269" y="4.97907829" z="0.25"/>
     <vertex x="-7.42067146" y="3.33608627" z="21"/>
     <vertex x="-9.14812374" y="4.93850327" z="21"/>
     <vertex x="-6.40732288" y="3.48316956" z="20.9924049"/>
     <vertex x="-7.66335011" y="3.18444252" z="20.9924049"/>
     <vertex x="-7.64213705" y="3.10297203" z="20.9698448"/>
     <vertex x="-7.62223339" y="3.02653122" z="20.9330139"/>
     <vertex x="-8.88091564" y="2.7521801" z="20.9698448"/>
     <vertex x="-8.85778618" y="2.67665291" z="20.9330139"/>
     <vertex x="-8.90556717" y="2.83267593" z="20.9924049"/>
     <vertex x="-10.1036901" y="2.34913063" z="20.9698448"/>
     <vertex x="-8.67798805" y="2.9919796" z="21"/>
     <vertex x="-9.91945362" y="2.59446144" z="21"/>
     <vertex x="-10.4374905" y="4.53095627" z="21"/>
     <vertex x="-10.2998295" y="4.57729721" z="0.25"/>
     <vertex x="-11.5711107" y="4.12294006" z="0.25"/>
     <vertex x="-9.07751656" y="4.95912743" z="-20.5"/>
     <vertex x="-10.331728" y="4.56661987" z="-20.5"/>
     <vertex x="-9.65407372" y="4.77765083" z="-20.5868244"/>
     <vertex x="-11.569046" y="4.12372589" z="-20.5"/>
     <vertex x="-10.9363127" y="4.34919548" z="-20.5868244"/>
     <vertex x="-12.7874479" y="3.63117218" z="-20.5"/>
     <vertex x="-12.1996174" y="3.86777306" z="-20.5868244"/>
     <vertex x="-12.8264837" y="3.6144352" z="0.25"/>
     <vertex x="-13.9849396" y="3.08976364" z="-20.5"/>
     <vertex x="-11.7087889" y="4.07012558" z="21"/>
     <vertex x="-12.9598169" y="3.55681229" z="21"/>
     <vertex x="-11.1427984" y="2.1442585" z="21"/>
     <vertex x="-10.1317358" y="2.42850685" z="20.9924049"/>
     <vertex x="-11.3396463" y="1.97266197" z="20.9924049"/>
     <vertex x="-11.3082571" y="1.89454651" z="20.9698448"/>
     <vertex x="-11.2788057" y="1.82125282" z="20.9330139"/>
     <vertex x="-12.4924459" y="1.3892498" z="20.9698448"/>
     <vertex x="-12.4599094" y="1.31727028" z="20.9330139"/>
     <vertex x="-12.5271225" y="1.46596146" z="20.9924049"/>
     <vertex x="-13.6541214" y="0.834148407" z="20.9698448"/>
     <vertex x="-12.345789" y="1.64219475" z="21"/>
     <vertex x="-13.526228" y="1.08918571" z="21"/>
     <vertex x="-14.1884089" y="2.99189949" z="21"/>
     <vertex x="-14.0575876" y="3.05502129" z="0.25"/>
     <vertex x="-15.2643557" y="2.44487762" z="0.25"/>
     <vertex x="-15.1595631" y="2.50038338" z="-20.5"/>
     <vertex x="-14.660718" y="2.74944687" z="-20.5868244"/>
     <vertex x="-16.3093987" y="1.86399651" z="-20.5"/>
     <vertex x="-15.8542528" y="2.11448097" z="-20.5868244"/>
     <vertex x="-15.3924379" y="2.37636948" z="21"/>
     <vertex x="-13.6920223" y="0.909320831" z="20.9924049"/>
     <vertex x="-13.6185598" y="0.763616562" z="20.9330139"/>
     <vertex x="-13.5864182" y="0.699867249" z="20.8830223"/>
     <vertex x="-12.4305029" y="1.25221443" z="20.8830223"/>
     <vertex x="-13.5586729" y="0.644838333" z="20.8213921"/>
     <vertex x="-11.2521858" y="1.75500679" z="20.8830223"/>
     <vertex x="-12.405118" y="1.19605827" z="20.8213921"/>
     <vertex x="-10.0773754" y="2.27465248" z="20.9330139"/>
     <vertex x="-10.0535917" y="2.20733643" z="20.8830223"/>
     <vertex x="-8.83687973" y="2.6083889" z="20.8830223"/>
     <vertex x="-10.033061" y="2.14922905" z="20.8213921"/>
     <vertex x="-7.60424376" y="2.95744133" z="20.8830223"/>
     <vertex x="-8.8188343" y="2.54946136" z="20.8213921"/>
     <vertex x="-6.37294483" y="3.32365608" z="20.9330139"/>
     <vertex x="-6.35790396" y="3.25386429" z="20.8830223"/>
     <vertex x="-5.10010624" y="3.49712372" z="20.8830223"/>
     <vertex x="-6.34491968" y="3.19361877" z="20.8213921"/>
     <vertex x="-3.83311772" y="3.68678093" z="20.8830223"/>
     <vertex x="-5.08969116" y="3.43638229" z="20.8213921"/>
     <vertex x="-2.56527615" y="3.89363289" z="20.9330139"/>
     <vertex x="-2.55922151" y="3.82249641" z="20.8830223"/>
     <vertex x="-1.28071332" y="3.90402412" z="20.8830223"/>
     <vertex x="-2.55399513" y="3.76108932" z="20.8213921"/>
     <vertex x="0.000102996826" y="3.93121529" z="20.8830223"/>
     <vertex x="-1.27809775" y="3.8424511" z="20.8213921"/>
     <vertex x="1.28394938" y="3.97535324" z="20.9330139"/>
     <vertex x="1.28091931" y="3.90402412" z="20.8830223"/>
     <vertex x="2.5594275" y="3.82249641" z="20.8830223"/>
     <vertex x="1.27830374" y="3.8424511" z="20.8213921"/>
     <vertex x="3.83332372" y="3.68678093" z="20.8830223"/>
     <vertex x="2.55420113" y="3.76108932" z="20.8213921"/>
     <vertex x="5.11237764" y="3.56748962" z="20.9330139"/>
     <vertex x="5.10031223" y="3.49712372" z="20.8830223"/>
     <vertex x="6.35810995" y="3.25386429" z="20.8830223"/>
     <vertex x="5.08989716" y="3.43638229" z="20.8213921"/>
     <vertex x="7.60444975" y="2.95744133" z="20.8830223"/>
     <vertex x="6.34512568" y="3.19361877" z="20.8213921"/>
     <vertex x="8.85799217" y="2.67665291" z="20.9330139"/>
     <vertex x="8.83708572" y="2.6083889" z="20.8830223"/>
     <vertex x="10.0537977" y="2.20733643" z="20.8830223"/>
     <vertex x="8.8190403" y="2.54946136" z="20.8213921"/>
     <vertex x="11.2523918" y="1.75500679" z="20.8830223"/>
     <vertex x="10.033267" y="2.14922905" z="20.8213921"/>
     <vertex x="12.4601154" y="1.31727028" z="20.9330139"/>
     <vertex x="12.4307089" y="1.25221443" z="20.8830223"/>
     <vertex x="13.5866241" y="0.699867249" z="20.8830223"/>
     <vertex x="12.405324" y="1.19605827" z="20.8213921"/>
     <vertex x="14.7180567" y="0.0989589691" z="20.8830223"/>
     <vertex x="13.5588789" y="0.644838333" z="20.8213921"/>
     <vertex x="15.8603983" y="-0.488634109" z="20.9330139"/>
     <vertex x="15.8229656" y="-0.54942894" z="20.8830223"/>
     <vertex x="16.8993607" y="-1.24412346" z="20.8830223"/>
     <vertex x="15.7906542" y="-0.601905823" z="20.8213921"/>
     <vertex x="17.945303" y="-1.98387718" z="20.8830223"/>
     <vertex x="16.864851" y="-1.29518318" z="20.8213921"/>
     <vertex x="19.0037575" y="-2.71180916" z="20.9330139"/>
     <vertex x="18.9589062" y="-2.76735687" z="20.8830223"/>
     <vertex x="19.938345" y="-3.59314728" z="20.8830223"/>
     <vertex x="18.9201908" y="-2.81530571" z="20.8213921"/>
     <vertex x="20.8818531" y="-4.45976257" z="20.8830223"/>
     <vertex x="19.8976288" y="-3.63941002" z="20.8213921"/>
     <vertex x="21.7877312" y="-5.36564064" z="20.8830223"/>
     <vertex x="20.8392105" y="-4.50425529" z="20.8213921"/>
     <vertex x="21.7432384" y="-5.40828323" z="20.8213921"/>
     <vertex x="22.6080837" y="-6.34986496" z="20.8213921"/>
     <vertex x="21.7071476" y="-5.442873" z="20.75"/>
     <vertex x="22.5705585" y="-6.38289261" z="20.75"/>
     <vertex x="23.3932934" y="-7.35870743" z="20.75"/>
     <vertex x="22.5429077" y="-6.40722656" z="20.6710091"/>
     <vertex x="24.1738739" y="-8.3685627" z="20.75"/>
     <vertex x="23.3646355" y="-7.38184738" z="20.6710091"/>
     <vertex x="24.9108925" y="-9.4106369" z="20.75"/>
     <vertex x="24.1442604" y="-8.39046478" z="20.6710091"/>
     <vertex x="24.8803749" y="-9.43125916" z="20.6710091"/>
     <vertex x="25.5716534" y="-10.5023613" z="20.6710091"/>
     <vertex x="24.8616867" y="-9.44389343" z="20.5868225"/>
     <vertex x="25.5524464" y="-10.5141907" z="20.5868225"/>
     <vertex x="26.1971588" y="-11.6128387" z="20.5868225"/>
     <vertex x="26.0877838" y="-11.434124" z="20.5"/>
     <vertex x="26.7946606" y="-12.7378578" z="20.5868225"/>
     <vertex x="26.7009296" y="-12.5701904" z="20.5"/>
     <vertex x="27.3438797" y="-13.8872223" z="20.5868225"/>
     <vertex x="27.2646313" y="-13.7315826" z="20.5"/>
     <vertex x="27.7778454" y="-14.916153" z="20.5"/>
     <vertex x="28.2396221" y="-16.1217041" z="20.5"/>
     <vertex x="28.2154999" y="-16.0546799" z="-1"/>
     <vertex x="28.6291885" y="-17.2821541" z="11"/>
     <vertex x="28.6309586" y="-17.2877884" z="11.1193161"/>
     <vertex x="28.6307812" y="-17.2872429" z="-1"/>
     <vertex x="28.6309586" y="-17.2877884" z="10.8806839"/>
     <vertex x="28.2396221" y="-16.1217041" z="-17"/>
     <vertex x="28.6491051" y="-17.3460083" z="-17"/>
     <vertex x="27.7778454" y="-14.916153" z="-17"/>
     <vertex x="27.7474804" y="-14.8419952" z="-1"/>
     <vertex x="24.244381" y="-16.8551064" z="-17"/>
     <vertex x="23.7847443" y="-15.7454453" z="-17"/>
     <vertex x="24.6522789" y="-17.9848137" z="-17"/>
     <vertex x="24.6522789" y="-17.9848137" z="-19.5"/>
     <vertex x="25.0075703" y="-19.1321526" z="-17"/>
     <vertex x="25.0075703" y="-19.1321526" z="-19.5"/>
     <vertex x="29.005537" y="-18.586792" z="-17"/>
     <vertex x="25.3094921" y="-20.2946777" z="-17"/>
     <vertex x="28.9918499" y="-18.5351524" z="-1"/>
     <vertex x="29.2987194" y="-19.7982788" z="-1"/>
     <vertex x="28.8192596" y="-17.913372" z="9.8988018"/>
     <vertex x="28.8503799" y="-18.0217285" z="9.84516144"/>
     <vertex x="28.7895756" y="-17.8114166" z="9.96294403"/>
     <vertex x="29.2726688" y="-17.6819725" z="9.96294403"/>
     <vertex x="28.7618332" y="-17.717289" z="10.0359325"/>
     <vertex x="29.2449627" y="-17.5878372" z="10.0359325"/>
     <vertex x="28.7365322" y="-17.6324234" z="10.1161175"/>
     <vertex x="29.2197018" y="-17.5029602" z="10.1161175"/>
     <vertex x="28.7133904" y="-17.5556145" z="10.2046394"/>
     <vertex x="29.1965981" y="-17.4261398" z="10.2046394"/>
     <vertex x="28.6921444" y="-17.4857407" z="10.3027382"/>
     <vertex x="29.1753922" y="-17.3562546" z="10.3027401"/>
     <vertex x="28.673336" y="-17.4243774" z="10.4089031"/>
     <vertex x="29.15662" y="-17.2948837" z="10.408905"/>
     <vertex x="28.657505" y="-17.373085" z="10.5216198"/>
     <vertex x="29.1408215" y="-17.2435837" z="10.5216217"/>
     <vertex x="28.6451149" y="-17.3331528" z="10.6392555"/>
     <vertex x="29.1284561" y="-17.2036438" z="10.6392555"/>
     <vertex x="28.6362667" y="-17.3047562" z="10.7596893"/>
     <vertex x="29.119627" y="-17.1752396" z="10.7596912"/>
     <vertex x="29.1143303" y="-17.158268" z="10.8806858"/>
     <vertex x="29.1125641" y="-17.1526337" z="11"/>
     <vertex x="29.1143303" y="-17.158268" z="11.1193142"/>
     <vertex x="28.6362667" y="-17.3047562" z="11.2403107"/>
     <vertex x="29.119627" y="-17.1752396" z="11.2403088"/>
     <vertex x="28.6451149" y="-17.3331528" z="11.3607445"/>
     <vertex x="28.657505" y="-17.373085" z="11.4783802"/>
     <vertex x="29.1284561" y="-17.2036438" z="11.3607445"/>
     <vertex x="28.673336" y="-17.4243774" z="11.5910969"/>
     <vertex x="29.1408215" y="-17.2435837" z="11.4783783"/>
     <vertex x="28.6921444" y="-17.4857407" z="11.6972618"/>
     <vertex x="29.15662" y="-17.2948837" z="11.591095"/>
     <vertex x="28.7133904" y="-17.5556145" z="11.7953606"/>
     <vertex x="29.1753922" y="-17.3562546" z="11.6972599"/>
     <vertex x="28.7365322" y="-17.6324234" z="11.8838825"/>
     <vertex x="29.1965981" y="-17.4261398" z="11.7953606"/>
     <vertex x="28.7618332" y="-17.717289" z="11.9640675"/>
     <vertex x="29.2197018" y="-17.5029602" z="11.8838825"/>
     <vertex x="28.7895756" y="-17.8114166" z="12.037056"/>
     <vertex x="29.2449627" y="-17.5878372" z="11.9640675"/>
     <vertex x="28.8192596" y="-17.913372" z="12.1011982"/>
     <vertex x="29.2726688" y="-17.6819725" z="12.037056"/>
     <vertex x="28.8503799" y="-18.0217285" z="12.1548386"/>
     <vertex x="29.3023148" y="-17.7839394" z="12.1011982"/>
     <vertex x="28.8824024" y="-18.1349335" z="12.1966171"/>
     <vertex x="29.3334026" y="-17.8923035" z="12.1548386"/>
     <vertex x="28.9147282" y="-18.2509537" z="12.2263393"/>
     <vertex x="29.3654003" y="-18.0055122" z="12.1966171"/>
     <vertex x="28.9467545" y="-18.3676338" z="12.2441006"/>
     <vertex x="29.397707" y="-18.1215401" z="12.2263393"/>
     <vertex x="28.9778786" y="-18.4828186" z="12.25"/>
     <vertex x="29.4297218" y="-18.238224" z="12.2441006"/>
     <vertex x="29.0085163" y="-18.5981331" z="12.2441006"/>
     <vertex x="29.4914837" y="-18.4687233" z="12.2441006"/>
     <vertex x="29.0391216" y="-18.7151947" z="12.2263393"/>
     <vertex x="29.5221004" y="-18.5857811" z="12.2263393"/>
     <vertex x="29.0691376" y="-18.8318367" z="12.1966171"/>
     <vertex x="29.5521355" y="-18.7024155" z="12.1966171"/>
     <vertex x="29.0980072" y="-18.9458847" z="12.1548386"/>
     <vertex x="29.5810299" y="-18.8164597" z="12.1548386"/>
     <vertex x="29.1252346" y="-19.0552826" z="12.1011982"/>
     <vertex x="29.6082897" y="-18.9258499" z="12.1011982"/>
     <vertex x="29.1505051" y="-19.1584206" z="12.037056"/>
     <vertex x="29.6335964" y="-19.0289764" z="12.037056"/>
     <vertex x="29.173542" y="-19.2538109" z="11.9640675"/>
     <vertex x="29.6566715" y="-19.1243553" z="11.9640675"/>
     <vertex x="29.1940632" y="-19.3399582" z="11.8838825"/>
     <vertex x="29.6772327" y="-19.2104912" z="11.8838825"/>
     <vertex x="29.2124271" y="-19.4180489" z="11.7953606"/>
     <vertex x="29.6956348" y="-19.2885742" z="11.7953606"/>
     <vertex x="29.2289639" y="-19.4891815" z="11.6972618"/>
     <vertex x="29.7122116" y="-19.3596954" z="11.6972599"/>
     <vertex x="29.2433586" y="-19.5517273" z="11.5910969"/>
     <vertex x="29.7266407" y="-19.4222336" z="11.591095"/>
     <vertex x="29.2552948" y="-19.6040649" z="11.4783802"/>
     <vertex x="29.7386093" y="-19.4745598" z="11.4783783"/>
     <vertex x="29.2645302" y="-19.6448402" z="11.3607445"/>
     <vertex x="29.7478714" y="-19.5153313" z="11.3607445"/>
     <vertex x="29.2710667" y="-19.6738586" z="11.2403107"/>
     <vertex x="29.754427" y="-19.544342" z="11.2403088"/>
     <vertex x="29.2749519" y="-19.6912079" z="11.1193161"/>
     <vertex x="29.7583237" y="-19.5616875" z="11.1193142"/>
     <vertex x="29.2762356" y="-19.6969681" z="11"/>
     <vertex x="29.759613" y="-19.5674515" z="11"/>
     <vertex x="29.2749519" y="-19.6912079" z="10.8806839"/>
     <vertex x="29.5505848" y="-21.0735092" z="-1"/>
     <vertex x="29.3082581" y="-19.8417625" z="-17"/>
     <vertex x="29.5567055" y="-21.1085968" z="-17"/>
     <vertex x="25.3094921" y="-20.2946777" z="-19.5"/>
     <vertex x="25.266716" y="-20.0197296" z="-19.7604713"/>
     <vertex x="25.0337162" y="-18.8968582" z="-20.013031"/>
     <vertex x="24.9687862" y="-18.9159241" z="-19.7604713"/>
     <vertex x="24.7912445" y="-17.7686119" z="-20.25"/>
     <vertex x="24.6866894" y="-17.8043709" z="-20.013031"/>
     <vertex x="24.5345268" y="-16.6331482" z="-20.4641819"/>
     <vertex x="24.3948936" y="-16.6878624" z="-20.25"/>
     <vertex x="24.2575607" y="-15.4898186" z="-20.6490669"/>
     <vertex x="24.0885506" y="-15.5647697" z="-20.4641819"/>
     <vertex x="23.9534206" y="-14.3393631" z="-20.7990379"/>
     <vertex x="23.761631" y="-14.4347076" z="-20.6490669"/>
     <vertex x="23.6146088" y="-13.184021" z="-20.9095383"/>
     <vertex x="23.4072514" y="-13.2987289" z="-20.7990379"/>
     <vertex x="23.2334328" y="-12.0275345" z="-20.977211"/>
     <vertex x="23.0180187" y="-12.1593781" z="-20.9095383"/>
     <vertex x="22.8870754" y="-11.0015259" z="-21"/>
     <vertex x="22.5864124" y="-11.020752" z="-20.977211"/>
     <vertex x="25.3595066" y="-6.7307148" z="-21"/>
     <vertex x="22.174778" y="-9.9828949" z="-21"/>
     <vertex x="26.0371418" y="-7.4954071" z="-20.9924049"/>
     <vertex x="25.2345505" y="-6.42853737" z="-20.9924049"/>
     <vertex x="24.5254745" y="-5.69243622" z="-21"/>
     <vertex x="25.3007584" y="-6.37653923" z="-20.9698467"/>
     <vertex x="24.6565399" y="-5.5825901" z="-20.9698467"/>
     <vertex x="25.3628788" y="-6.32774925" z="-20.933012"/>
     <vertex x="26.1695518" y="-7.40004539" z="-20.933012"/>
     <vertex x="24.7170792" y="-5.53185081" z="-20.933012"/>
     <vertex x="24.7717972" y="-5.48599243" z="-20.8830223"/>
     <vertex x="24.3673153" y="-5.09043884" z="-20.933012"/>
     <vertex x="24.424469" y="-5.04765511" z="-20.8830223"/>
     <vertex x="24.304081" y="-5.13777542" z="-20.9698467"/>
     <vertex x="24.5920181" y="-5.63666725" z="-20.9924049"/>
     <vertex x="23.9500141" y="-4.4894104" z="-20.933012"/>
     <vertex x="23.883564" y="-4.53211594" z="-20.9698467"/>
     <vertex x="24.0100746" y="-4.45081329" z="-20.8830223"/>
     <vertex x="23.6393147" y="-3.82592964" z="-20.8830223"/>
     <vertex x="24.0619202" y="-4.41749382" z="-20.821394"/>
     <vertex x="23.6934032" y="-3.79639435" z="-20.821394"/>
     <vertex x="24.4738045" y="-5.01072121" z="-20.821394"/>
     <vertex x="24.1039734" y="-4.39046669" z="-20.75"/>
     <vertex x="24.8190308" y="-5.44640541" z="-20.821394"/>
     <vertex x="24.5138245" y="-4.98076439" z="-20.75"/>
     <vertex x="25.4190254" y="-6.28365326" z="-20.8830223"/>
     <vertex x="25.4674931" y="-6.2455864" z="-20.821394"/>
     <vertex x="26.2274857" y="-7.35832214" z="-20.8830223"/>
     <vertex x="23.7696075" y="-3.75478363" z="-20.6710091"/>
     <vertex x="23.7372799" y="-3.77243614" z="-20.75"/>
     <vertex x="23.7894058" y="-3.74397278" z="-20.5868244"/>
     <vertex x="23.4696331" y="-3.10514832" z="-20.5868244"/>
     <vertex x="23.7210598" y="-3.60032272" z="-20.5"/>
     <vertex x="23.4124622" y="-2.95870972" z="-15.5"/>
     <vertex x="23.4124622" y="-2.95870972" z="-20.5"/>
     <vertex x="23.5836964" y="-3.38080978" z="-15.2395277"/>
     <vertex x="23.3130131" y="-2.78339767" z="-15.2395277"/>
     <vertex x="23.2504921" y="-2.80929565" z="-14.9869699"/>
     <vertex x="23.1484032" y="-2.85158157" z="-14.75"/>
     <vertex x="22.9139996" y="-2.22900009" z="-14.75"/>
     <vertex x="23.0183868" y="-2.1927433" z="-14.9869699"/>
     <vertex x="22.7722473" y="-2.27797127" z="-14.5358181"/>
     <vertex x="22.5746288" y="-1.62686157" z="-14.5358181"/>
     <vertex x="23.0098476" y="-2.90897369" z="-14.5358181"/>
     <vertex x="22.5974445" y="-2.33819962" z="-14.3509331"/>
     <vertex x="22.3960438" y="-1.67471313" z="-14.3509331"/>
     <vertex x="22.1891594" y="-1.73014832" z="-14.2009621"/>
     <vertex x="22.2394867" y="-1.00327873" z="-14.3509331"/>
     <vertex x="22.4208202" y="-0.96721077" z="-14.5358181"/>
     <vertex x="22.0294209" y="-1.04506302" z="-14.2009621"/>
     <vertex x="21.9148312" y="-0.350999832" z="-14.2009621"/>
     <vertex x="21.7970047" y="-1.09129524" z="-14.0904608"/>
     <vertex x="21.6798878" y="-0.381929398" z="-14.0904608"/>
     <vertex x="21.9602642" y="-1.79147911" z="-14.0904608"/>
     <vertex x="22.3949146" y="-2.40788078" z="-14.2009621"/>
     <vertex x="21.429491" y="-0.414896011" z="-14.022788"/>
     <vertex x="21.2374325" y="-0.886404037" z="-14"/>
     <vertex x="21.4250755" y="-0.380964279" z="-14.022788"/>
     <vertex x="20.9363365" y="2.40328217" z="-14.0057077"/>
     <vertex x="21.6755733" y="-0.348760605" z="-14.0904608"/>
     <vertex x="21.1917305" y="2.43611336" z="-14.0511112"/>
     <vertex x="21.4354229" y="2.46744347" z="-14.1405382"/>
     <vertex x="20.5177536" y="7.67876816" z="-14.0511112"/>
     <vertex x="20.2623596" y="7.64593506" z="-14.0057077"/>
     <vertex x="20.761446" y="7.71009445" z="-14.1405382"/>
     <vertex x="20.0874691" y="12.9527512" z="-14.1405382"/>
     <vertex x="19.8437748" y="12.9214211" z="-14.0511112"/>
     <vertex x="20.3120575" y="12.9816208" z="-14.2712717"/>
     <vertex x="19.6380806" y="18.2242775" z="-14.2712717"/>
     <vertex x="20.9860344" y="7.7389679" z="-14.2712717"/>
     <vertex x="20.5107174" y="13.0071602" z="-14.4393396"/>
     <vertex x="21.6600132" y="2.496315" z="-14.2712717"/>
     <vertex x="21.9106083" y="-0.318546295" z="-14.2009621"/>
     <vertex x="21.1846962" y="7.76450729" z="-14.4393396"/>
     <vertex x="21.8586731" y="2.5218544" z="-14.4393396"/>
     <vertex x="20.6774139" y="13.0285912" z="-14.6396351"/>
     <vertex x="21.3513908" y="7.78593826" z="-14.6396351"/>
     <vertex x="20.003437" y="18.271244" z="-14.6396351"/>
     <vertex x="20.1331043" y="18.2879143" z="-14.8660727"/>
     <vertex x="19.8367405" y="18.2498169" z="-14.4393396"/>
     <vertex x="19.3294601" y="23.5139008" z="-14.6396351"/>
     <vertex x="19.1627636" y="23.4924698" z="-14.4393396"/>
     <vertex x="18.9641037" y="23.4669304" z="-14.2712717"/>
     <vertex x="18.6554813" y="28.7565536" z="-14.6396351"/>
     <vertex x="18.4887867" y="28.7351227" z="-14.4393396"/>
     <vertex x="18.7851486" y="28.7732239" z="-14.8660727"/>
     <vertex x="18.1111717" y="34.0158768" z="-14.8660727"/>
     <vertex x="19.4591255" y="23.5305672" z="-14.8660727"/>
     <vertex x="18.8738461" y="28.784626" z="-15.1117716"/>
     <vertex x="19.547823" y="23.5419693" z="-15.1117716"/>
     <vertex x="20.2217999" y="18.2993164" z="-15.1117716"/>
     <vertex x="18.9188786" y="28.7904129" z="-15.3692665"/>
     <vertex x="19.5928555" y="23.54776" z="-15.3692665"/>
     <vertex x="18.2449017" y="34.0330658" z="-15.3692665"/>
     <vertex x="16.2286301" y="49.7617569" z="-15.5"/>
     <vertex x="18.1998692" y="34.0272789" z="-15.1117716"/>
     <vertex x="17.5709229" y="39.2757187" z="-15.3692665"/>
     <vertex x="17.5258904" y="39.2699356" z="-15.1117716"/>
     <vertex x="17.4371929" y="39.2585297" z="-14.8660727"/>
     <vertex x="16.896946" y="44.5183716" z="-15.3692665"/>
     <vertex x="16.8519135" y="44.5125885" z="-15.1117716"/>
     <vertex x="16.206028" y="49.7588501" z="-15.2395277"/>
     <vertex x="16.1760273" y="49.9737091" z="-15.2395277"/>
     <vertex x="16.1091118" y="49.963623" z="-14.9869699"/>
     <vertex x="16.1121769" y="50.4671631" z="-15.5"/>
     <vertex x="16.1121769" y="50.4671631" z="-20.5"/>
     <vertex x="16.0373154" y="50.7068253" z="-15.2395277"/>
     <vertex x="15.9456196" y="51.1624527" z="-15.5"/>
     <vertex x="15.9713402" y="50.6917648" z="-14.9869699"/>
     <vertex x="15.7795401" y="51.4075699" z="-14.9869699"/>
     <vertex x="15.8636093" y="50.6671753" z="-14.75"/>
     <vertex x="15.6739483" y="51.375" z="-14.75"/>
     <vertex x="15.9998446" y="49.9471588" z="-14.75"/>
     <vertex x="15.7173977" y="50.6338043" z="-14.5358181"/>
     <vertex x="16.1389084" y="49.7502213" z="-14.9869699"/>
     <vertex x="16.0293083" y="49.7361298" z="-14.75"/>
     <vertex x="16.763216" y="44.5011826" z="-14.8660727"/>
     <vertex x="16.6335506" y="44.4845123" z="-14.6396351"/>
     <vertex x="15.8805609" y="49.7170105" z="-14.5358181"/>
     <vertex x="17.3075275" y="39.2418594" z="-14.6396351"/>
     <vertex x="17.140831" y="39.2204285" z="-14.4393396"/>
     <vertex x="17.9815044" y="33.9992065" z="-14.6396351"/>
     <vertex x="17.8148079" y="33.9777756" z="-14.4393396"/>
     <vertex x="18.2901249" y="28.7095833" z="-14.2712717"/>
     <vertex x="17.616148" y="33.9522362" z="-14.2712717"/>
     <vertex x="18.0655365" y="28.6807098" z="-14.1405382"/>
     <vertex x="17.3915596" y="33.9233665" z="-14.1405382"/>
     <vertex x="18.7395134" y="23.4380569" z="-14.1405382"/>
     <vertex x="18.495821" y="23.4067307" z="-14.0511112"/>
     <vertex x="19.4134903" y="18.1954041" z="-14.1405382"/>
     <vertex x="19.1697979" y="18.1640739" z="-14.0511112"/>
     <vertex x="19.5883827" y="12.888588" z="-14.0057077"/>
     <vertex x="18.9144039" y="18.1312447" z="-14.0057077"/>
     <vertex x="18.240427" y="23.3738976" z="-14.0057077"/>
     <vertex x="14.7408733" y="49.5704956" z="-14"/>
     <vertex x="17.5664501" y="28.6165504" z="-14.0057077"/>
     <vertex x="17.1417236" y="15.0006523" z="-14"/>
     <vertex x="16.9632339" y="15.76297" z="-14"/>
     <vertex x="17.2679291" y="14.2279587" z="-14"/>
     <vertex x="17.0051689" y="14.2286797" z="-14.022788"/>
     <vertex x="17.8612576" y="8.58734131" z="-14.0057077"/>
     <vertex x="18.5842533" y="2.96339226" z="-14.0057077"/>
     <vertex x="17.0095825" y="14.1947479" z="-14.022788"/>
     <vertex x="17.6058636" y="8.55450821" z="-14.0511112"/>
     <vertex x="16.7590866" y="14.1625443" z="-14.0904608"/>
     <vertex x="17.3621712" y="8.5231781" z="-14.1405382"/>
     <vertex x="17.1375828" y="8.49430847" z="-14.2712717"/>
     <vertex x="16.5240498" y="14.132328" z="-14.2009621"/>
     <vertex x="16.938921" y="8.46876907" z="-14.4393396"/>
     <vertex x="16.3116169" y="14.1050186" z="-14.3509331"/>
     <vertex x="16.7722263" y="8.4473381" z="-14.6396351"/>
     <vertex x="16.1282406" y="14.0814438" z="-14.5358181"/>
     <vertex x="16.6425591" y="8.43066788" z="-14.8660727"/>
     <vertex x="15.9794941" y="14.0623207" z="-14.75"/>
     <vertex x="16.5538616" y="8.41926575" z="-15.1117716"/>
     <vertex x="15.869895" y="14.048233" z="-14.9869699"/>
     <vertex x="16.5088291" y="8.41347885" z="-15.3692665"/>
     <vertex x="15.8027744" y="14.0396042" z="-15.2395277"/>
     <vertex x="15.7988377" y="14.0698624" z="-15.2395277"/>
     <vertex x="15.6920862" y="14.7165375" z="-15.2395277"/>
     <vertex x="15.6629925" y="14.745697" z="-15.5"/>
     <vertex x="15.8659315" y="14.0786934" z="-14.9869699"/>
     <vertex x="15.7585468" y="14.7292976" z="-14.9869699"/>
     <vertex x="15.6084328" y="15.37323" z="-14.9869699"/>
     <vertex x="15.9754877" y="14.0931168" z="-14.75"/>
     <vertex x="15.8670149" y="14.7504005" z="-14.75"/>
     <vertex x="16.124176" y="14.1126938" z="-14.5358181"/>
     <vertex x="16.0141983" y="14.7791862" z="-14.5358181"/>
     <vertex x="15.8600302" y="15.4406433" z="-14.5358181"/>
     <vertex x="16.3074799" y="14.1368256" z="-14.3509331"/>
     <vertex x="16.1956291" y="14.8147659" z="-14.3509331"/>
     <vertex x="16.5198288" y="14.1647835" z="-14.2009621"/>
     <vertex x="16.4057961" y="14.8560333" z="-14.2009621"/>
     <vertex x="16.2454987" y="15.5439301" z="-14.2009621"/>
     <vertex x="16.7547703" y="14.195713" z="-14.0904608"/>
     <vertex x="16.6383209" y="14.9017258" z="-14.0904608"/>
     <vertex x="16.8861389" y="14.950428" z="-14.022788"/>
     <vertex x="16.7183456" y="15.6706276" z="-14.022788"/>
     <vertex x="16.4743938" y="15.6052628" z="-14.0904608"/>
     <vertex x="16.2656879" y="16.2932701" z="-14.0904608"/>
     <vertex x="16.0412941" y="16.2170982" z="-14.2009621"/>
     <vertex x="15.83848" y="16.1482544" z="-14.3509331"/>
     <vertex x="15.595623" y="16.7935066" z="-14.3509331"/>
     <vertex x="16.0386162" y="15.4884949" z="-14.3509331"/>
     <vertex x="15.6634064" y="16.0888252" z="-14.5358181"/>
     <vertex x="15.5213938" y="16.0406151" z="-14.75"/>
     <vertex x="15.2862558" y="16.6653633" z="-14.75"/>
     <vertex x="15.715169" y="15.4018288" z="-14.75"/>
     <vertex x="15.4167576" y="16.0050964" z="-14.9869699"/>
     <vertex x="15.3526764" y="15.983345" z="-15.2395277"/>
     <vertex x="15.121645" y="16.5971794" z="-15.2395277"/>
     <vertex x="15.543066" y="15.3557129" z="-15.2395277"/>
     <vertex x="15.4951982" y="15.4444504" z="-15.5"/>
     <vertex x="15.6629925" y="14.745697" z="-20.5"/>
     <vertex x="15.4951982" y="15.4444504" z="-20.5"/>
     <vertex x="15.7801723" y="14.0366974" z="-20.5"/>
     <vertex x="15.7675295" y="14.1858559" z="-20.5868244"/>
     <vertex x="16.8807964" y="5.49022484" z="-20.5435772"/>
     <vertex x="16.6610489" y="7.1995697" z="-20.5435772"/>
     <vertex x="17.1005421" y="3.78088188" z="-20.5435772"/>
     <vertex x="17.1155529" y="3.78281212" z="-20.6294098"/>
     <vertex x="17.3202896" y="2.07153893" z="-20.5435772"/>
     <vertex x="17.3353004" y="2.07346916" z="-20.6294098"/>
     <vertex x="17.4387131" y="1.17230034" z="-20.5683937"/>
     <vertex x="17.4457684" y="1.16119385" z="-20.6008778"/>
     <vertex x="16.441061" y="1.77851105" z="-20.5868244"/>
     <vertex x="15.260994" y="2.43817139" z="-20.5868244"/>
     <vertex x="16.4296474" y="1.75905609" z="-20.6710091"/>
     <vertex x="17.4550133" y="1.14663887" z="-20.6314716"/>
     <vertex x="15.2503996" y="2.41825676" z="-20.6710091"/>
     <vertex x="16.4110088" y="1.72728539" z="-20.75"/>
     <vertex x="17.4784431" y="1.10970688" z="-20.6866016"/>
     <vertex x="15.2330999" y="2.38573837" z="-20.75"/>
     <vertex x="16.3857136" y="1.68416595" z="-20.821394"/>
     <vertex x="14.0447512" y="3.02783394" z="-20.6710091"/>
     <vertex x="14.0288191" y="2.99462509" z="-20.75"/>
     <vertex x="12.8147888" y="3.58672905" z="-20.6710091"/>
     <vertex x="11.5594349" y="4.09519958" z="-20.6710091"/>
     <vertex x="11.5467796" y="4.0606041" z="-20.75"/>
     <vertex x="10.2904787" y="4.54869843" z="-20.6710091"/>
     <vertex x="10.2788057" y="4.51376343" z="-20.75"/>
     <vertex x="9.00675392" y="4.97177887" z="-20.5868244"/>
     <vertex x="9.00050068" y="4.95010567" z="-20.6710091"/>
     <vertex x="7.69494104" y="5.29750443" z="-20.6710091"/>
     <vertex x="8.99029064" y="4.91471481" z="-20.75"/>
     <vertex x="6.37606049" y="5.59029198" z="-20.6710091"/>
     <vertex x="7.68621206" y="5.26171875" z="-20.75"/>
     <vertex x="5.04964781" y="5.85024643" z="-20.5868244"/>
     <vertex x="5.0461421" y="5.82796478" z="-20.6710091"/>
     <vertex x="3.70748782" y="6.01010895" z="-20.6710091"/>
     <vertex x="5.04041767" y="5.7915802" z="-20.75"/>
     <vertex x="6.36882782" y="5.55417633" z="-20.75"/>
     <vertex x="3.70328212" y="5.97351456" z="-20.75"/>
     <vertex x="5.03264904" y="5.74219513" z="-20.821394"/>
     <vertex x="2.36241531" y="6.13640594" z="-20.6710091"/>
     <vertex x="2.35973549" y="6.09967041" z="-20.75"/>
     <vertex x="1.01395726" y="6.22919083" z="-20.5868244"/>
     <vertex x="1.01325345" y="6.20664597" z="-20.6710091"/>
     <vertex x="-0.337662548" y="6.22069931" z="-20.6710091"/>
     <vertex x="1.01210403" y="6.16983032" z="-20.75"/>
     <vertex x="-1.68799376" y="6.17854309" z="-20.6710091"/>
     <vertex x="-0.337279379" y="6.18386841" z="-20.75"/>
     <vertex x="-3.03751135" y="6.10271454" z="-20.5868244"/>
     <vertex x="-3.03540254" y="6.0802536" z="-20.6710091"/>
     <vertex x="-1.68607879" y="6.14176178" z="-20.75"/>
     <vertex x="-4.37755632" y="5.92599869" z="-20.6710091"/>
     <vertex x="-3.03195906" y="6.04358292" z="-20.75"/>
     <vertex x="-5.7121315" y="5.71604538" z="-20.6710091"/>
     <vertex x="-4.37259054" y="5.88950348" z="-20.75"/>
     <vertex x="-7.04170656" y="5.47278023" z="-20.5868244"/>
     <vertex x="-7.03681803" y="5.45075798" z="-20.6710091"/>
     <vertex x="-5.70565176" y="5.67978668" z="-20.75"/>
     <vertex x="-8.35512257" y="5.15239525" z="-20.5868244"/>
     <vertex x="-8.34932232" y="5.13059616" z="-20.6710091"/>
     <vertex x="-7.0288353" y="5.41480064" z="-20.75"/>
     <vertex x="-9.64737129" y="4.75611115" z="-20.6710091"/>
     <vertex x="-8.33985043" y="5.09500122" z="-20.75"/>
     <vertex x="-10.9287195" y="4.32795525" z="-20.6710091"/>
     <vertex x="-9.63642788" y="4.72094154" z="-20.75"/>
     <vertex x="-12.1911478" y="3.84686661" z="-20.6710091"/>
     <vertex x="-10.9163227" y="4.29327011" z="-20.75"/>
     <vertex x="-13.441803" y="3.33421707" z="-20.5868244"/>
     <vertex x="-13.4324713" y="3.31367874" z="-20.6710091"/>
     <vertex x="-12.1773186" y="3.81272697" z="-20.75"/>
     <vertex x="-14.6505404" y="2.72931671" z="-20.6710091"/>
     <vertex x="-13.4172335" y="3.28014565" z="-20.75"/>
     <vertex x="-15.8432455" y="2.09478951" z="-20.6710091"/>
     <vertex x="-14.6339207" y="2.69644547" z="-20.75"/>
     <vertex x="-17.02034" y="1.43041229" z="-20.5868244"/>
     <vertex x="-17.0085239" y="1.41119766" z="-20.6710091"/>
     <vertex x="-15.8252735" y="2.06263924" z="-20.75"/>
     <vertex x="-17.4612427" y="1.1364994" z="-20.6488972"/>
     <vertex x="-17.4461231" y="1.16031265" z="-20.6030064"/>
     <vertex x="-17.4800129" y="1.10690689" z="-20.6900558"/>
     <vertex x="-16.9892292" y="1.37982178" z="-20.75"/>
     <vertex x="-17.2446022" y="3.0111599" z="-20.7113094"/>
     <vertex x="-17.4809647" y="1.17257309" z="-20.7113094"/>
     <vertex x="-17.2150383" y="3.00735855" z="-20.6294098"/>
     <vertex x="-17.4513988" y="1.16877365" z="-20.6294098"/>
     <vertex x="-17.0082417" y="4.8497448" z="-20.7113094"/>
     <vertex x="-17.0514641" y="4.8553009" z="-20.7867889"/>
     <vertex x="-16.9786758" y="4.84594345" z="-20.6294098"/>
     <vertex x="-17.2000256" y="3.00542831" z="-20.5435772"/>
     <vertex x="-16.7718792" y="6.68832779" z="-20.7113094"/>
     <vertex x="-16.8151016" y="6.6938858" z="-20.7867889"/>
     <vertex x="-16.7423134" y="6.68452835" z="-20.6294098"/>
     <vertex x="-16.5355167" y="8.5269165" z="-20.7113094"/>
     <vertex x="-16.963665" y="4.84401321" z="-20.5435772"/>
     <vertex x="-16.7273026" y="6.68259811" z="-20.5435772"/>
     <vertex x="-17.4325676" y="1.18164444" z="-20.5"/>
     <vertex x="-17.4334679" y="1.18022919" z="-20.5266819"/>
     <vertex x="-16.4909401" y="8.52118301" z="-20.5435772"/>
     <vertex x="-15.7799664" y="14.0366974" z="-20.5"/>
     <vertex x="-16.5059509" y="8.52311325" z="-20.6294098"/>
     <vertex x="-16.2695885" y="10.3616982" z="-20.6294098"/>
     <vertex x="-16.2545776" y="10.3597679" z="-20.5435772"/>
     <vertex x="-16.2991543" y="10.3655014" z="-20.7113094"/>
     <vertex x="-16.0627918" y="12.2040863" z="-20.7113094"/>
     <vertex x="-16.1060143" y="12.2096405" z="-20.7867889"/>
     <vertex x="-16.033226" y="12.2002831" z="-20.6294098"/>
     <vertex x="-15.8098736" y="14.0405426" z="-20.6710091"/>
     <vertex x="-15.8464069" y="14.0452385" z="-20.75"/>
     <vertex x="-15.7875004" y="14.0376663" z="-20.5868244"/>
     <vertex x="-15.7673235" y="14.1858559" z="-20.5868244"/>
     <vertex x="-16.0182152" y="12.1983528" z="-20.5435772"/>
     <vertex x="-15.6627865" y="14.745697" z="-20.5"/>
     <vertex x="-15.640481" y="14.8888931" z="-20.5868244"/>
     <vertex x="-15.7799664" y="14.0366974" z="-15.5"/>
     <vertex x="-15.6627865" y="14.745697" z="-15.5"/>
     <vertex x="-17.4325676" y="1.18164444" z="-15.5"/>
     <vertex x="-16.4346905" y="8.98857117" z="-15.3692665"/>
     <vertex x="-17.4361019" y="1.17608452" z="-20.5528049"/>
     <vertex x="-17.4403687" y="1.16937065" z="-20.5783176"/>
     <vertex x="-17.0837536" y="3.93971634" z="-15.3692665"/>
     <vertex x="-16.479723" y="8.99435806" z="-15.1117716"/>
     <vertex x="-15.8025684" y="14.0396042" z="-15.2395277"/>
     <vertex x="-16.5684204" y="9.00576401" z="-14.8660727"/>
     <vertex x="-15.869689" y="14.048233" z="-14.9869699"/>
     <vertex x="-16.6980877" y="9.02243042" z="-14.6396351"/>
     <vertex x="-15.9792881" y="14.0623207" z="-14.75"/>
     <vertex x="-16.8647842" y="9.04386139" z="-14.4393396"/>
     <vertex x="-16.1280346" y="14.0814438" z="-14.5358181"/>
     <vertex x="-17.0634441" y="9.06940079" z="-14.2712717"/>
     <vertex x="-16.3114109" y="14.1050186" z="-14.3509331"/>
     <vertex x="-17.2880325" y="9.09827423" z="-14.1405382"/>
     <vertex x="-16.5238438" y="14.132328" z="-14.2009621"/>
     <vertex x="-17.5317268" y="9.12960052" z="-14.0511112"/>
     <vertex x="-16.7588806" y="14.1625443" z="-14.0904608"/>
     <vertex x="-17.7871189" y="9.16243362" z="-14.0057077"/>
     <vertex x="-17.0093765" y="14.1947479" z="-14.022788"/>
     <vertex x="-17.2677231" y="14.2279587" z="-14"/>
     <vertex x="-17.1415176" y="15.0006523" z="-14"/>
     <vertex x="-17.0049629" y="14.2286797" z="-14.022788"/>
     <vertex x="-14.7406673" y="49.5704956" z="-14"/>
     <vertex x="-16.963028" y="15.76297" z="-14"/>
     <vertex x="-18.4402542" y="21.8179016" z="-14.0057077"/>
     <vertex x="-19.1542377" y="16.2640495" z="-14.0057077"/>
     <vertex x="-17.7262707" y="27.3717575" z="-14.0057077"/>
     <vertex x="-18.6956482" y="21.8507347" z="-14.0511112"/>
     <vertex x="-17.0122871" y="32.9256096" z="-14.0057077"/>
     <vertex x="-17.9816628" y="27.4045868" z="-14.0511112"/>
     <vertex x="-16.2983017" y="38.4794617" z="-14.0057077"/>
     <vertex x="-15.5843182" y="44.0333099" z="-14.0057077"/>
     <vertex x="-17.2676792" y="32.9584389" z="-14.0511112"/>
     <vertex x="-16.5536957" y="38.512291" z="-14.0511112"/>
     <vertex x="-18.2253571" y="27.4359169" z="-14.1405382"/>
     <vertex x="-17.5113735" y="32.989769" z="-14.1405382"/>
     <vertex x="-18.9393406" y="21.8820648" z="-14.1405382"/>
     <vertex x="-19.1639309" y="21.9109383" z="-14.2712717"/>
     <vertex x="-19.6533241" y="16.3282127" z="-14.1405382"/>
     <vertex x="-19.8779144" y="16.3570824" z="-14.2712717"/>
     <vertex x="-19.4096317" y="16.2968826" z="-14.0511112"/>
     <vertex x="-20.3673096" y="10.7743607" z="-14.1405382"/>
     <vertex x="-20.1236153" y="10.7430305" z="-14.0511112"/>
     <vertex x="-19.8682232" y="10.7101974" z="-14.0057077"/>
     <vertex x="-20.8375988" y="5.18917847" z="-14.0511112"/>
     <vertex x="-20.5822067" y="5.15634537" z="-14.0057077"/>
     <vertex x="-21.4248695" y="-0.380964279" z="-14.022788"/>
     <vertex x="-21.429285" y="-0.414896011" z="-14.022788"/>
     <vertex x="-21.6753674" y="-0.348760605" z="-14.0904608"/>
     <vertex x="-21.0812931" y="5.22050667" z="-14.1405382"/>
     <vertex x="-21.9104023" y="-0.318546295" z="-14.2009621"/>
     <vertex x="-21.3058815" y="5.24938011" z="-14.2712717"/>
     <vertex x="-20.591898" y="10.8032303" z="-14.2712717"/>
     <vertex x="-21.5045433" y="5.2749176" z="-14.4393396"/>
     <vertex x="-20.7905579" y="10.8287697" z="-14.4393396"/>
     <vertex x="-20.0765743" y="16.3826218" z="-14.4393396"/>
     <vertex x="-20.9572544" y="10.8502007" z="-14.6396351"/>
     <vertex x="-20.2432709" y="16.4040527" z="-14.6396351"/>
     <vertex x="-21.6712379" y="5.29634857" z="-14.6396351"/>
     <vertex x="-21.8009052" y="5.31301689" z="-14.8660727"/>
     <vertex x="-22.3062115" y="-0.267662048" z="-14.5358181"/>
     <vertex x="-22.4549599" y="-0.248538971" z="-14.75"/>
     <vertex x="-22.1228352" y="-0.29123497" z="-14.3509331"/>
     <vertex x="-22.1269741" y="-0.323043823" z="-14.3509331"/>
     <vertex x="-21.9146252" y="-0.350999832" z="-14.2009621"/>
     <vertex x="-21.6796818" y="-0.381929398" z="-14.0904608"/>
     <vertex x="-21.7967987" y="-1.09129524" z="-14.0904608"/>
     <vertex x="-21.5490932" y="-1.14056587" z="-14.022788"/>
     <vertex x="-21.2372265" y="-0.886404037" z="-14"/>
     <vertex x="-21.3274708" y="-1.35528946" z="-14"/>
     <vertex x="-21.7161064" y="-1.85684586" z="-14.022788"/>
     <vertex x="-21.8156033" y="-2.15729523" z="-14.025239"/>
     <vertex x="-21.9600582" y="-1.79147911" z="-14.0904608"/>
     <vertex x="-22.0292149" y="-1.04506302" z="-14.2009621"/>
     <vertex x="-22.1889534" y="-1.73014832" z="-14.2009621"/>
     <vertex x="-22.2392807" y="-1.00327873" z="-14.3509331"/>
     <vertex x="-22.3947086" y="-2.40788078" z="-14.2009621"/>
     <vertex x="-22.3958378" y="-1.67471313" z="-14.3509331"/>
     <vertex x="-22.5972385" y="-2.33819962" z="-14.3509331"/>
     <vertex x="-22.4206142" y="-0.96721077" z="-14.5358181"/>
     <vertex x="-22.5744228" y="-1.62686157" z="-14.5358181"/>
     <vertex x="-22.3102779" y="-0.298910141" z="-14.5358181"/>
     <vertex x="-22.4589653" y="-0.279335022" z="-14.75"/>
     <vertex x="-22.5677032" y="-0.937952042" z="-14.75"/>
     <vertex x="-22.5685215" y="-0.264911652" z="-14.9869699"/>
     <vertex x="-22.7192841" y="-1.58804703" z="-14.75"/>
     <vertex x="-22.6760807" y="-0.916395187" z="-14.9869699"/>
     <vertex x="-22.7720413" y="-2.27797127" z="-14.5358181"/>
     <vertex x="-22.838829" y="-2.97972679" z="-14.3509331"/>
     <vertex x="-22.8260193" y="-1.55944633" z="-14.9869699"/>
     <vertex x="-23.0181808" y="-2.1927433" z="-14.9869699"/>
     <vertex x="-22.891386" y="-1.54193115" z="-15.2395277"/>
     <vertex x="-23.0820179" y="-2.17027283" z="-15.2395277"/>
     <vertex x="-23.1500931" y="-2.29676628" z="-15.5"/>
     <vertex x="-22.9356918" y="-1.61784744" z="-15.5"/>
     <vertex x="-23.4122562" y="-2.95870972" z="-15.5"/>
     <vertex x="-23.1500931" y="-2.29676628" z="-20.5"/>
     <vertex x="-23.196043" y="-2.44513893" z="-20.5868244"/>
     <vertex x="-22.970438" y="-1.76730919" z="-20.5868244"/>
     <vertex x="-22.9356918" y="-1.61784744" z="-20.5"/>
     <vertex x="-22.9487953" y="-1.77366447" z="-20.6710091"/>
     <vertex x="-22.7717228" y="-1.07990456" z="-20.6710091"/>
     <vertex x="-22.7357311" y="-1.08773422" z="-20.75"/>
     <vertex x="-22.5586548" y="-0.387638092" z="-20.821394"/>
     <vertex x="-22.6081371" y="-0.380523682" z="-20.75"/>
     <vertex x="-22.4771328" y="-0.245689392" z="-20.8830223"/>
     <vertex x="-22.5382576" y="-0.237831116" z="-20.821394"/>
     <vertex x="-22.2710342" y="1.60969543" z="-20.8535538"/>
     <vertex x="-22.3265991" y="1.61683846" z="-20.7867889"/>
     <vertex x="-22.0330391" y="3.46097946" z="-20.8535538"/>
     <vertex x="-21.9668198" y="3.45246696" z="-20.9095764"/>
     <vertex x="-22.0886059" y="3.46812439" z="-20.7867889"/>
     <vertex x="-21.8506107" y="5.31940842" z="-20.7867889"/>
     <vertex x="-21.8938332" y="5.32496452" z="-20.7113094"/>
     <vertex x="-21.7950459" y="5.31226349" z="-20.8535538"/>
     <vertex x="-21.6126156" y="7.17069244" z="-20.7867889"/>
     <vertex x="-21.7288246" y="5.30375099" z="-20.9095764"/>
     <vertex x="-21.5570507" y="7.16354752" z="-20.8535538"/>
     <vertex x="-21.6539612" y="5.29412651" z="-20.9531536"/>
     <vertex x="-21.4908295" y="7.15503693" z="-20.9095764"/>
     <vertex x="-21.572731" y="5.28368378" z="-20.9829636"/>
     <vertex x="-21.4159679" y="7.14541245" z="-20.9531536"/>
     <vertex x="-21.4876003" y="5.27273941" z="-20.9980965"/>
     <vertex x="-21.3347359" y="7.1349678" z="-20.9829636"/>
     <vertex x="-21.2496052" y="7.12402344" z="-20.9980965"/>
     <vertex x="-21.01161" y="8.97530746" z="-20.9980965"/>
     <vertex x="-21.0967407" y="8.98625183" z="-20.9829636"/>
     <vertex x="-20.7736149" y="10.8265915" z="-20.9980965"/>
     <vertex x="-20.8587475" y="10.8375359" z="-20.9829636"/>
     <vertex x="-20.5356216" y="12.6778755" z="-20.9980965"/>
     <vertex x="-20.6207523" y="12.6888199" z="-20.9829636"/>
     <vertex x="-20.2976265" y="14.5291595" z="-20.9980965"/>
     <vertex x="-20.3827572" y="14.5401039" z="-20.9829636"/>
     <vertex x="-20.0596313" y="16.3804436" z="-20.9980965"/>
     <vertex x="-20.144762" y="16.3913879" z="-20.9829636"/>
     <vertex x="-19.8216362" y="18.2317276" z="-20.9980965"/>
     <vertex x="-19.9067688" y="18.242672" z="-20.9829636"/>
     <vertex x="-19.583643" y="20.0830116" z="-20.9980965"/>
     <vertex x="-19.6687737" y="20.093956" z="-20.9829636"/>
     <vertex x="-19.3456478" y="21.9342957" z="-20.9980965"/>
     <vertex x="-19.4307785" y="21.94524" z="-20.9829636"/>
     <vertex x="-19.1076527" y="23.7855797" z="-20.9980965"/>
     <vertex x="-19.1927834" y="23.796524" z="-20.9829636"/>
     <vertex x="-18.8696575" y="25.6368675" z="-20.9980965"/>
     <vertex x="-15.7325058" y="49.6980057" z="-21"/>
     <vertex x="-18.9547901" y="25.6478081" z="-20.9829636"/>
     <vertex x="-18.716795" y="27.4990921" z="-20.9829636"/>
     <vertex x="-18.6316643" y="27.4881516" z="-20.9980965"/>
     <vertex x="-18.7980251" y="27.5095367" z="-20.9531536"/>
     <vertex x="-19.0360203" y="25.6582527" z="-20.9531536"/>
     <vertex x="-18.5600319" y="29.3608208" z="-20.9531536"/>
     <vertex x="-18.6348934" y="29.3704453" z="-20.9095764"/>
     <vertex x="-18.4787998" y="29.3503799" z="-20.9829636"/>
     <vertex x="-18.3220367" y="31.2121048" z="-20.9531536"/>
     <vertex x="-18.3936691" y="29.3394356" z="-20.9980965"/>
     <vertex x="-18.2408047" y="31.201664" z="-20.9829636"/>
     <vertex x="-18.155674" y="31.1907196" z="-20.9980965"/>
     <vertex x="-17.9176788" y="33.0420036" z="-20.9980965"/>
     <vertex x="-18.0028114" y="33.052948" z="-20.9829636"/>
     <vertex x="-17.6796856" y="34.8932877" z="-20.9980965"/>
     <vertex x="-17.7648163" y="34.904232" z="-20.9829636"/>
     <vertex x="-17.4416904" y="36.7445717" z="-20.9980965"/>
     <vertex x="-17.5268211" y="36.7555161" z="-20.9829636"/>
     <vertex x="-17.2036953" y="38.5958557" z="-20.9980965"/>
     <vertex x="-17.288826" y="38.6067963" z="-20.9829636"/>
     <vertex x="-16.9657001" y="40.4471359" z="-20.9980965"/>
     <vertex x="-17.0508327" y="40.4580841" z="-20.9829636"/>
     <vertex x="-16.7277069" y="42.2984238" z="-20.9980965"/>
     <vertex x="-16.8128376" y="42.3093643" z="-20.9829636"/>
     <vertex x="-16.4897118" y="44.149704" z="-20.9980965"/>
     <vertex x="-16.5748425" y="44.1606522" z="-20.9829636"/>
     <vertex x="-16.2517166" y="46.0009918" z="-20.9980965"/>
     <vertex x="-16.0137215" y="47.852272" z="-20.9980965"/>
     <vertex x="-16.3368473" y="46.0119324" z="-20.9829636"/>
     <vertex x="-16.0988541" y="47.8632202" z="-20.9829636"/>
     <vertex x="-16.1800842" y="47.8736649" z="-20.9531536"/>
     <vertex x="-15.8186207" y="49.7090759" z="-20.9924049"/>
     <vertex x="-15.9021196" y="49.7198105" z="-20.9698467"/>
     <vertex x="-15.7897949" y="49.9155273" z="-20.9924049"/>
     <vertex x="-15.6143265" y="50.4051208" z="-21"/>
     <vertex x="-15.6565104" y="50.619957" z="-20.9924049"/>
     <vertex x="-15.4431591" y="51.1013107" z="-21"/>
     <vertex x="-15.2199783" y="51.7826157" z="-21"/>
     <vertex x="-15.4709558" y="51.3124542" z="-20.9924049"/>
     <vertex x="-14.9460535" y="52.4451447" z="-21"/>
     <vertex x="-15.2341709" y="51.9891434" z="-20.9924049"/>
     <vertex x="-14.6229477" y="53.0851288" z="-21"/>
     <vertex x="-14.9474773" y="52.6462479" z="-20.9924049"/>
     <vertex x="-14.2524977" y="53.6989288" z="-21"/>
     <vertex x="-14.6124811" y="53.280098" z="-20.9924049"/>
     <vertex x="-13.8368158" y="54.2830429" z="-21"/>
     <vertex x="-14.2310534" y="53.8871384" z="-20.9924049"/>
     <vertex x="-13.3782682" y="54.8341446" z="-21"/>
     <vertex x="-13.8053284" y="54.463974" z="-20.9924049"/>
     <vertex x="-12.8794661" y="55.3490982" z="-21"/>
     <vertex x="-13.3376875" y="55.0073776" z="-20.9924049"/>
     <vertex x="-12.3432512" y="55.8249741" z="-21"/>
     <vertex x="-12.8307438" y="55.5143204" z="-20.9924049"/>
     <vertex x="-11.7726755" y="56.2590485" z="-21"/>
     <vertex x="-12.2873344" y="55.9819641" z="-20.9924049"/>
     <vertex x="-11.1709909" y="56.6488647" z="-21"/>
     <vertex x="-11.7104979" y="56.407692" z="-20.9924049"/>
     <vertex x="-10.5416231" y="56.9921951" z="-21"/>
     <vertex x="-11.1034594" y="56.7891159" z="-20.9924049"/>
     <vertex x="-9.88815498" y="57.2870941" z="-21"/>
     <vertex x="-10.469615" y="57.124115" z="-20.9924049"/>
     <vertex x="-9.21430969" y="57.5318604" z="-21"/>
     <vertex x="-9.81250763" y="57.4108047" z="-20.9924049"/>
     <vertex x="-8.52392483" y="57.7251205" z="-21"/>
     <vertex x="-9.13537407" y="57.647728" z="-20.9924049"/>
     <vertex x="-7.82093143" y="57.8657684" z="-21"/>
     <vertex x="-8.44331646" y="57.8331451" z="-20.9924049"/>
     <vertex x="-7.10933352" y="57.9530029" z="-21"/>
     <vertex x="-7.73888969" y="57.9664307" z="-20.9924049"/>
     <vertex x="-5.72354507" y="27.2454758" z="-21"/>
     <vertex x="-5.54989719" y="27.2606697" z="-21"/>
     <vertex x="-5.89191723" y="27.2003632" z="-21"/>
     <vertex x="-5.70846844" y="27.1599731" z="-20.9924049"/>
     <vertex x="-6.04989719" y="27.1266937" z="-21"/>
     <vertex x="-5.86222172" y="27.1187744" z="-20.9924049"/>
     <vertex x="-6.19268465" y="27.0267143" z="-21"/>
     <vertex x="-6.00648499" y="27.0515022" z="-20.9924049"/>
     <vertex x="-6.31594133" y="26.9034576" z="-21"/>
     <vertex x="-6.13687515" y="26.9602013" z="-20.9924049"/>
     <vertex x="-6.41592264" y="26.7606697" z="-21"/>
     <vertex x="-6.24943018" y="26.8476486" z="-20.9924049"/>
     <vertex x="-10.9740286" y="21.9329376" z="-21"/>
     <vertex x="-11.6194696" y="21.5421066" z="-21"/>
     <vertex x="-10.302186" y="22.2764091" z="-21"/>
     <vertex x="-6.48958969" y="26.6026878" z="-21"/>
     <vertex x="-10.8520937" y="21.9010506" z="-20.9924049"/>
     <vertex x="-11.4913778" y="21.5217476" z="-20.9924049"/>
     <vertex x="-10.1873798" y="22.2337837" z="-20.9924049"/>
     <vertex x="-9.60741138" y="22.5707436" z="-21"/>
     <vertex x="-10.1524076" y="22.1572037" z="-20.9698467"/>
     <vertex x="-9.4712019" y="22.4393692" z="-20.9698467"/>
     <vertex x="-10.8117476" y="21.8271637" z="-20.9698467"/>
     <vertex x="-10.1195936" y="22.0853539" z="-20.933012"/>
     <vertex x="-11.4458637" y="21.4509239" z="-20.9698467"/>
     <vertex x="-10.7738924" y="21.7578354" z="-20.933012"/>
     <vertex x="-12.1019735" y="21.0978012" z="-20.9924049"/>
     <vertex x="-12.0515232" y="21.030407" z="-20.9698467"/>
     <vertex x="-12.2351761" y="21.1059303" z="-21"/>
     <vertex x="-12.6807699" y="20.6313782" z="-20.9924049"/>
     <vertex x="-12.8179693" y="20.6266594" z="-21"/>
     <vertex x="-13.3648386" y="20.1067772" z="-21"/>
     <vertex x="-13.2248173" y="20.1248512" z="-20.9924049"/>
     <vertex x="-12.6256399" y="20.5677567" z="-20.9698467"/>
     <vertex x="-13.1652889" y="20.0653229" z="-20.9698467"/>
     <vertex x="-12.5739126" y="20.5080566" z="-20.933012"/>
     <vertex x="-13.7313433" y="19.5808067" z="-20.9924049"/>
     <vertex x="-13.6677198" y="19.5256767" z="-20.9698467"/>
     <vertex x="-13.8729601" y="19.5489616" z="-21"/>
     <vertex x="-14.1977673" y="19.0020103" z="-20.9924049"/>
     <vertex x="-14.3397102" y="18.9560966" z="-21"/>
     <vertex x="-14.7626781" y="18.3312416" z="-21"/>
     <vertex x="-14.6217108" y="18.3914146" z="-20.9924049"/>
     <vertex x="-14.130372" y="18.9515572" z="-20.9698467"/>
     <vertex x="-14.550889" y="18.3458977" z="-20.9698467"/>
     <vertex x="-14.0671377" y="18.9042206" z="-20.933012"/>
     <vertex x="-15.0010157" y="17.7521286" z="-20.9924049"/>
     <vertex x="-14.9271278" y="17.7117844" z="-20.9698467"/>
     <vertex x="-15.139679" y="17.6776276" z="-21"/>
     <vertex x="-15.3337479" y="17.0874138" z="-20.9924049"/>
     <vertex x="-15.4687672" y="16.9986229" z="-21"/>
     <vertex x="-15.7482433" y="16.2977371" z="-21"/>
     <vertex x="-15.6182127" y="16.4006577" z="-20.9924049"/>
     <vertex x="-15.2571697" y="17.0524445" z="-20.9698467"/>
     <vertex x="-15.5393343" y="16.3712387" z="-20.9698467"/>
     <vertex x="-15.185318" y="17.0196304" z="-20.933012"/>
     <vertex x="-15.8529587" y="15.6953545" z="-20.9924049"/>
     <vertex x="-15.7721834" y="15.6716385" z="-20.9698467"/>
     <vertex x="-15.9766626" y="15.5785942" z="-21"/>
     <vertex x="-16.0367928" y="14.9751053" z="-20.9924049"/>
     <vertex x="-16.1528473" y="14.844902" z="-21"/>
     <vertex x="-16.2758846" y="14.1004524" z="-21"/>
     <vertex x="-16.1687756" y="14.243576" z="-20.9924049"/>
     <vertex x="-15.9545298" y="14.9572105" z="-20.9698467"/>
     <vertex x="-16.0854454" y="14.2315941" z="-20.9698467"/>
     <vertex x="-15.8773451" y="14.9404182" z="-20.933012"/>
     <vertex x="-16.1897697" y="14.0893784" z="-20.9924049"/>
     <vertex x="-16.1062717" y="14.0786476" z="-20.9698467"/>
     <vertex x="-16.4690247" y="12.2563095" z="-20.9980965"/>
     <vertex x="-16.383894" y="12.2453651" z="-20.9829636"/>
     <vertex x="-16.7053871" y="10.4177246" z="-20.9980965"/>
     <vertex x="-16.6202564" y="10.4067802" z="-20.9829636"/>
     <vertex x="-16.9417496" y="8.57913971" z="-20.9980965"/>
     <vertex x="-16.8566189" y="8.56819534" z="-20.9829636"/>
     <vertex x="-17.178112" y="6.74055481" z="-20.9980965"/>
     <vertex x="-17.0929813" y="6.72961044" z="-20.9829636"/>
     <vertex x="-17.3293419" y="4.89102364" z="-20.9829636"/>
     <vertex x="-17.2481117" y="4.8805809" z="-20.9531536"/>
     <vertex x="-17.4144745" y="4.901968" z="-20.9980965"/>
     <vertex x="-17.5657043" y="3.05243874" z="-20.9829636"/>
     <vertex x="-17.6508369" y="3.0633831" z="-20.9980965"/>
     <vertex x="-17.8871975" y="1.2247982" z="-20.9980965"/>
     <vertex x="-17.8020668" y="1.21385384" z="-20.9829636"/>
     <vertex x="-17.8570118" y="0.505638123" z="-20.9719143"/>
     <vertex x="-17.7208366" y="1.2034111" z="-20.9531536"/>
     <vertex x="-17.7028637" y="0.753097534" z="-20.9097404"/>
     <vertex x="-17.6462002" y="1.19381523" z="-20.9097366"/>
     <vertex x="-16.893362" y="1.22392845" z="-20.933012"/>
     <vertex x="-16.9307613" y="1.28474236" z="-20.8830223"/>
     <vertex x="-15.6974316" y="1.83394241" z="-20.9698467"/>
     <vertex x="-15.7359743" y="1.90289116" z="-20.933012"/>
     <vertex x="-14.5157032" y="2.46262932" z="-20.9698467"/>
     <vertex x="-14.5513439" y="2.53312111" z="-20.933012"/>
     <vertex x="-15.7708101" y="1.96520996" z="-20.8830223"/>
     <vertex x="-14.5835571" y="2.59683418" z="-20.8830223"/>
     <vertex x="-16.9630432" y="1.33723831" z="-20.821394"/>
     <vertex x="-15.8008814" y="2.01900291" z="-20.821394"/>
     <vertex x="-17.635273" y="0.860895157" z="-20.8667488"/>
     <vertex x="-17.575922" y="0.955200195" z="-20.8169727"/>
     <vertex x="-17.579752" y="1.18527412" z="-20.8535538"/>
     <vertex x="-17.4098053" y="3.03239632" z="-20.9097137"/>
     <vertex x="-17.3433914" y="3.02385902" z="-20.8535538"/>
     <vertex x="-17.2878246" y="3.016716" z="-20.7867889"/>
     <vertex x="-17.107029" y="4.86244392" z="-20.8535538"/>
     <vertex x="-17.5241871" y="1.1781311" z="-20.7867889"/>
     <vertex x="-17.5250511" y="1.03577042" z="-20.7603493"/>
     <vertex x="-17.5015697" y="1.0728817" z="-20.7271461"/>
     <vertex x="-16.8706665" y="6.70103073" z="-20.8535538"/>
     <vertex x="-16.9370155" y="6.70956039" z="-20.909668"/>
     <vertex x="-16.634304" y="8.53961563" z="-20.8535538"/>
     <vertex x="-16.7006207" y="8.54814148" z="-20.9096451"/>
     <vertex x="-16.5787392" y="8.5324707" z="-20.7867889"/>
     <vertex x="-16.3979416" y="10.3782005" z="-20.8535538"/>
     <vertex x="-16.3423767" y="10.3710556" z="-20.7867889"/>
     <vertex x="-16.1615791" y="12.2167854" z="-20.8535538"/>
     <vertex x="-16.2278328" y="12.2253036" z="-20.9095993"/>
     <vertex x="-15.8959894" y="14.0516129" z="-20.821394"/>
     <vertex x="-15.9571152" y="14.0594711" z="-20.8830223"/>
     <vertex x="-15.8261099" y="14.1943054" z="-20.75"/>
     <vertex x="-15.8755913" y="14.2014198" z="-20.821394"/>
     <vertex x="-15.7896509" y="14.189064" z="-20.6710091"/>
     <vertex x="-15.6625233" y="14.8936882" z="-20.6710091"/>
     <vertex x="-15.4638081" y="15.581089" z="-20.5868244"/>
     <vertex x="-15.4949923" y="15.4444504" z="-20.5"/>
     <vertex x="-15.4854517" y="15.5874443" z="-20.6710091"/>
     <vertex x="-15.6985149" y="14.901516" z="-20.75"/>
     <vertex x="-15.238204" y="16.2589226" z="-20.5868244"/>
     <vertex x="-15.2774496" y="16.1293526" z="-20.5"/>
     <vertex x="-15.2593393" y="16.2668037" z="-20.6710091"/>
     <vertex x="-15.5207939" y="15.5978241" z="-20.75"/>
     <vertex x="-14.9648199" y="16.9189301" z="-20.5868244"/>
     <vertex x="-15.0112829" y="16.7968597" z="-20.5"/>
     <vertex x="-14.9853392" y="16.9283028" z="-20.6710091"/>
     <vertex x="-15.2938509" y="16.2796783" z="-20.75"/>
     <vertex x="-14.6450472" y="17.5577545" z="-20.5868244"/>
     <vertex x="-14.6978655" y="17.443531" z="-20.5"/>
     <vertex x="-14.6648455" y="17.5685654" z="-20.6710091"/>
     <vertex x="-15.0188437" y="16.9436035" z="-20.75"/>
     <vertex x="-14.2805157" y="18.172142" z="-20.5868244"/>
     <vertex x="-14.3388166" y="18.066021" z="-20.5"/>
     <vertex x="-14.2994919" y="18.1843338" z="-20.6710091"/>
     <vertex x="-14.6971731" y="17.5862198" z="-20.75"/>
     <vertex x="-13.8730831" y="18.7589531" z="-20.5868244"/>
     <vertex x="-13.9359903" y="18.6611214" z="-20.5"/>
     <vertex x="-13.8911419" y="18.7724724" z="-20.6710091"/>
     <vertex x="-14.3304787" y="18.2042503" z="-20.75"/>
     <vertex x="-13.4248266" y="19.3152084" z="-20.5868244"/>
     <vertex x="-13.4914665" y="19.2257576" z="-20.5"/>
     <vertex x="-13.4418745" y="19.3299789" z="-20.6710091"/>
     <vertex x="-13.9206285" y="18.7945442" z="-20.75"/>
     <vertex x="-12.9380293" y="19.8380661" z="-20.5868244"/>
     <vertex x="-13.0075407" y="19.7570076" z="-20.5"/>
     <vertex x="-12.9539795" y="19.8540154" z="-20.6710091"/>
     <vertex x="-13.4697113" y="19.3540993" z="-20.75"/>
     <vertex x="-12.4151716" y="20.3248634" z="-20.5868244"/>
     <vertex x="-12.4867134" y="20.2521362" z="-20.5"/>
     <vertex x="-12.429944" y="20.3419113" z="-20.6710091"/>
     <vertex x="-12.9800253" y="19.8800583" z="-20.75"/>
     <vertex x="-11.8589191" y="20.7731171" z="-20.5868244"/>
     <vertex x="-11.9316721" y="20.70858" z="-20.5"/>
     <vertex x="-11.8724375" y="20.7911758" z="-20.6710091"/>
     <vertex x="-12.4540644" y="20.3697472" z="-20.75"/>
     <vertex x="-11.2721052" y="21.1805496" z="-20.5868244"/>
     <vertex x="-11.3452845" y="21.1239853" z="-20.5"/>
     <vertex x="-11.2843008" y="21.1995277" z="-20.6710091"/>
     <vertex x="-11.8945103" y="20.8206635" z="-20.75"/>
     <vertex x="-10.6577206" y="21.5450821" z="-20.5868244"/>
     <vertex x="-10.7305784" y="21.4962082" z="-20.5"/>
     <vertex x="-10.6685314" y="21.5648804" z="-20.6710091"/>
     <vertex x="-11.3042145" y="21.2305145" z="-20.75"/>
     <vertex x="-10.0188961" y="21.8648567" z="-20.5868244"/>
     <vertex x="-10.0907288" y="21.8233223" z="-20.5"/>
     <vertex x="-10.0282669" y="21.8853722" z="-20.6710091"/>
     <vertex x="-10.6861839" y="21.5972099" z="-20.75"/>
     <vertex x="-9.35888672" y="22.1382408" z="-20.5868244"/>
     <vertex x="-9.429039" y="22.1036453" z="-20.5"/>
     <vertex x="-9.36676979" y="22.1593742" z="-20.6710091"/>
     <vertex x="-10.0435677" y="21.9188805" z="-20.75"/>
     <vertex x="-8.68105602" y="22.363842" z="-20.5868244"/>
     <vertex x="-8.74892616" y="22.3357201" z="-20.5"/>
     <vertex x="-8.68741131" y="22.3854866" z="-20.6710091"/>
     <vertex x="-9.37964153" y="22.1938858" z="-20.75"/>
     <vertex x="-7.98885775" y="22.5405159" z="-20.5868244"/>
     <vertex x="-8.05390263" y="22.5183525" z="-20.5"/>
     <vertex x="-7.99365234" y="22.5625572" z="-20.6710091"/>
     <vertex x="-8.69778824" y="22.4208298" z="-20.75"/>
     <vertex x="-7.34868717" y="22.6581154" z="-20.5868244"/>
     <vertex x="-7.34755802" y="22.6506042" z="-20.5"/>
     <vertex x="-7.35203886" y="22.6804237" z="-20.6710091"/>
     <vertex x="-8.00148201" y="22.5985489" z="-20.75"/>
     <vertex x="-7.32873249" y="22.6611099" z="-20.5868244"/>
     <vertex x="-7.3320756" y="22.6834183" z="-20.6710091"/>
     <vertex x="-7.34090805" y="22.6516037" z="-20.5"/>
     <vertex x="-7.3342576" y="22.6525993" z="-20.5"/>
     <vertex x="-7.32760715" y="22.6535988" z="-20.5"/>
     <vertex x="-7.3342576" y="22.6525993" z="-15.5"/>
     <vertex x="-7.32760715" y="22.6535988" z="-15.5"/>
     <vertex x="-7.34090805" y="22.6516037" z="-15.5"/>
     <vertex x="-7.26602125" y="22.6641426" z="-15.4365921"/>
     <vertex x="-7.34755802" y="22.6506042" z="-15.5"/>
     <vertex x="-8.05390263" y="22.5183525" z="-15.5"/>
     <vertex x="-7.81693888" y="22.5918274" z="-15.2395277"/>
     <vertex x="-7.35094452" y="22.6731377" z="-15.2395277"/>
     <vertex x="-8.45567894" y="22.442894" z="-15.2395277"/>
     <vertex x="-8.74892616" y="22.3357201" z="-15.5"/>
     <vertex x="-7.83014154" y="22.6581993" z="-14.9869699"/>
     <vertex x="-7.36100054" y="22.7400589" z="-14.9869699"/>
     <vertex x="-8.47319317" y="22.5082626" z="-14.9869699"/>
     <vertex x="-9.08331013" y="22.2525063" z="-15.2395277"/>
     <vertex x="-7.85169888" y="22.7665787" z="-14.75"/>
     <vertex x="-7.37742043" y="22.8493347" z="-14.75"/>
     <vertex x="-8.50179291" y="22.6149979" z="-14.75"/>
     <vertex x="-9.10506248" y="22.3165855" z="-14.9869699"/>
     <vertex x="-7.88095713" y="22.9136696" z="-14.5358181"/>
     <vertex x="-7.39970589" y="22.9976425" z="-14.5358181"/>
     <vertex x="-8.54060841" y="22.7598572" z="-14.5358181"/>
     <vertex x="-9.14058208" y="22.4212227" z="-14.75"/>
     <vertex x="-7.91702604" y="23.0950012" z="-14.3509331"/>
     <vertex x="-7.42717934" y="23.1804733" z="-14.3509331"/>
     <vertex x="-8.58846092" y="22.938446" z="-14.3509331"/>
     <vertex x="-9.18878841" y="22.5632362" z="-14.5358181"/>
     <vertex x="-7.95881081" y="23.3050652" z="-14.2009621"/>
     <vertex x="-7.45900583" y="23.3922768" z="-14.2009621"/>
     <vertex x="-8.64389515" y="23.1453285" z="-14.2009621"/>
     <vertex x="-9.24821758" y="22.738308" z="-14.3509331"/>
     <vertex x="-8.00504112" y="23.5374832" z="-14.0904608"/>
     <vertex x="-7.49421883" y="23.6266174" z="-14.0904608"/>
     <vertex x="-8.7052269" y="23.3742218" z="-14.0904608"/>
     <vertex x="-9.31706429" y="22.941124" z="-14.2009621"/>
     <vertex x="-8.05431271" y="23.7851868" z="-14.022788"/>
     <vertex x="-7.53174829" y="23.8763695" z="-14.022788"/>
     <vertex x="-8.77059364" y="23.6181755" z="-14.022788"/>
     <vertex x="-8.3402853" y="23.9913216" z="-14"/>
     <vertex x="-9.39323616" y="23.1655197" z="-14.0904608"/>
     <vertex x="-9.47441769" y="23.4046745" z="-14.022788"/>
     <vertex x="-9.97543716" y="22.6933289" z="-14.2009621"/>
     <vertex x="-10.0661211" y="22.912262" z="-14.0904608"/>
     <vertex x="-9.89347363" y="22.4954529" z="-14.3509331"/>
     <vertex x="-10.5214634" y="22.2109146" z="-14.3509331"/>
     <vertex x="-9.82272053" y="22.3246422" z="-14.5358181"/>
     <vertex x="-10.4396906" y="22.0450935" z="-14.5358181"/>
     <vertex x="-9.76532936" y="22.1860847" z="-14.75"/>
     <vertex x="-10.3733597" y="21.9105911" z="-14.75"/>
     <vertex x="-9.72304249" y="22.0839958" z="-14.9869699"/>
     <vertex x="-10.3244867" y="21.8114853" z="-14.9869699"/>
     <vertex x="-9.69714546" y="22.0214729" z="-15.2395277"/>
     <vertex x="-10.2945557" y="21.7507896" z="-15.2395277"/>
     <vertex x="-9.429039" y="22.1036453" z="-15.5"/>
     <vertex x="-10.0907288" y="21.8233223" z="-15.5"/>
     <vertex x="-10.7305784" y="21.4962082" z="-15.5"/>
     <vertex x="-10.8729839" y="21.4416161" z="-15.2395277"/>
     <vertex x="-11.3452845" y="21.1239853" z="-15.5"/>
     <vertex x="-10.9068203" y="21.5002213" z="-14.9869699"/>
     <vertex x="-11.4299526" y="21.0952682" z="-15.2395277"/>
     <vertex x="-10.9620714" y="21.5959167" z="-14.75"/>
     <vertex x="-11.4675503" y="21.1515388" z="-14.9869699"/>
     <vertex x="-11.0370569" y="21.7257957" z="-14.5358181"/>
     <vertex x="-11.5289412" y="21.2434158" z="-14.75"/>
     <vertex x="-11.6122608" y="21.3681107" z="-14.5358181"/>
     <vertex x="-12.0042734" y="20.7669258" z="-14.9869699"/>
     <vertex x="-12.0715418" y="20.8545914" z="-14.75"/>
     <vertex x="-11.9630766" y="20.7132378" z="-15.2395277"/>
     <vertex x="-12.4700737" y="20.2971573" z="-15.2395277"/>
     <vertex x="-11.9316721" y="20.70858" z="-15.5"/>
     <vertex x="-12.4867134" y="20.2521362" z="-15.5"/>
     <vertex x="-12.9487715" y="19.8488083" z="-15.2395277"/>
     <vertex x="-13.0075407" y="19.7570076" z="-15.5"/>
     <vertex x="-12.5146933" y="20.3480339" z="-14.9869699"/>
     <vertex x="-12.996623" y="19.8966599" z="-14.9869699"/>
     <vertex x="-12.5875511" y="20.4311142" z="-14.75"/>
     <vertex x="-13.3971214" y="19.3701096" z="-15.2395277"/>
     <vertex x="-13.448" y="19.4147301" z="-14.9869699"/>
     <vertex x="-13.4914665" y="19.2257576" z="-15.5"/>
     <vertex x="-13.8132029" y="18.8631134" z="-15.2395277"/>
     <vertex x="-13.9359903" y="18.6611214" z="-15.5"/>
     <vertex x="-14.1952343" y="18.3299866" z="-15.2395277"/>
     <vertex x="-14.3388166" y="18.066021" z="-15.5"/>
     <vertex x="-13.8668909" y="18.9043083" z="-14.9869699"/>
     <vertex x="-14.251502" y="18.3675842" z="-14.9869699"/>
     <vertex x="-13.9545574" y="18.9715767" z="-14.75"/>
     <vertex x="-14.5415792" y="17.7730179" z="-15.2395277"/>
     <vertex x="-14.6001854" y="17.8068542" z="-14.9869699"/>
     <vertex x="-14.6978655" y="17.443531" z="-15.5"/>
     <vertex x="-14.8507557" y="17.1945915" z="-15.2395277"/>
     <vertex x="-15.0112829" y="16.7968597" z="-15.5"/>
     <vertex x="-15.121439" y="16.5971794" z="-15.2395277"/>
     <vertex x="-15.2774496" y="16.1293526" z="-15.5"/>
     <vertex x="-14.9114494" y="17.2245216" z="-14.9869699"/>
     <vertex x="-15.1839609" y="16.6230774" z="-14.9869699"/>
     <vertex x="-15.0105543" y="17.2733955" z="-14.75"/>
     <vertex x="-15.3524704" y="15.983345" z="-15.2395277"/>
     <vertex x="-15.4165516" y="16.0050964" z="-14.9869699"/>
     <vertex x="-15.4949923" y="15.4444504" z="-15.5"/>
     <vertex x="-15.54286" y="15.3557129" z="-15.2395277"/>
     <vertex x="-15.6918802" y="14.7165375" z="-15.2395277"/>
     <vertex x="-15.6082268" y="15.37323" z="-14.9869699"/>
     <vertex x="-15.7986317" y="14.0698624" z="-15.2395277"/>
     <vertex x="-15.7583408" y="14.7292976" z="-14.9869699"/>
     <vertex x="-15.8657255" y="14.0786934" z="-14.9869699"/>
     <vertex x="-15.9752817" y="14.0931168" z="-14.75"/>
     <vertex x="-15.8668089" y="14.7504005" z="-14.75"/>
     <vertex x="-16.12397" y="14.1126938" z="-14.5358181"/>
     <vertex x="-16.0139923" y="14.7791862" z="-14.5358181"/>
     <vertex x="-16.3072739" y="14.1368256" z="-14.3509331"/>
     <vertex x="-16.1954231" y="14.8147659" z="-14.3509331"/>
     <vertex x="-16.5196228" y="14.1647835" z="-14.2009621"/>
     <vertex x="-16.4055901" y="14.8560333" z="-14.2009621"/>
     <vertex x="-16.7545643" y="14.195713" z="-14.0904608"/>
     <vertex x="-16.6381149" y="14.9017258" z="-14.0904608"/>
     <vertex x="-16.8859329" y="14.950428" z="-14.022788"/>
     <vertex x="-16.7181396" y="15.6706276" z="-14.022788"/>
     <vertex x="-16.4741879" y="15.6052628" z="-14.0904608"/>
     <vertex x="-16.5046368" y="16.3744545" z="-14.022788"/>
     <vertex x="-16.2654819" y="16.2932701" z="-14.0904608"/>
     <vertex x="-16.2455597" y="17.0628052" z="-14.022788"/>
     <vertex x="-16.2452927" y="15.5439301" z="-14.2009621"/>
     <vertex x="-16.0410881" y="16.2170982" z="-14.2009621"/>
     <vertex x="-16.0122261" y="16.966156" z="-14.0904608"/>
     <vertex x="-16.0384102" y="15.4884949" z="-14.3509331"/>
     <vertex x="-15.838274" y="16.1482544" z="-14.3509331"/>
     <vertex x="-15.7932949" y="16.875473" z="-14.2009621"/>
     <vertex x="-15.8598242" y="15.4406433" z="-14.5358181"/>
     <vertex x="-15.6632004" y="16.0888252" z="-14.5358181"/>
     <vertex x="-15.595417" y="16.7935066" z="-14.3509331"/>
     <vertex x="-15.714963" y="15.4018288" z="-14.75"/>
     <vertex x="-15.5211878" y="16.0406151" z="-14.75"/>
     <vertex x="-15.4246054" y="16.7227554" z="-14.5358181"/>
     <vertex x="-15.2860498" y="16.6653633" z="-14.75"/>
     <vertex x="-15.1450596" y="17.3397255" z="-14.5358181"/>
     <vertex x="-14.8257608" y="17.9370918" z="-14.5358181"/>
     <vertex x="-15.3108788" y="17.4214973" z="-14.3509331"/>
     <vertex x="-14.985877" y="18.0295334" z="-14.3509331"/>
     <vertex x="-15.5029716" y="17.5162277" z="-14.2009621"/>
     <vertex x="-15.1713629" y="18.1366234" z="-14.2009621"/>
     <vertex x="-15.7155037" y="17.6210365" z="-14.0904608"/>
     <vertex x="-15.376585" y="18.2551117" z="-14.0904608"/>
     <vertex x="-15.9420156" y="17.7327423" z="-14.022788"/>
     <vertex x="-15.5953064" y="18.3813896" z="-14.022788"/>
     <vertex x="-16.4527493" y="17.2423973" z="-14"/>
     <vertex x="-16.1233253" y="17.9526558" z="-14"/>
     <vertex x="-16.7330837" y="16.5113754" z="-14"/>
     <vertex x="-15.7463369" y="18.6388512" z="-14"/>
     <vertex x="-15.3235321" y="19.2978058" z="-14"/>
     <vertex x="-15.2069159" y="19.0059738" z="-14.022788"/>
     <vertex x="-14.8568716" y="19.9264641" z="-14"/>
     <vertex x="-14.7785072" y="19.603817" z="-14.022788"/>
     <vertex x="-14.3485165" y="20.5219116" z="-14"/>
     <vertex x="-14.3119144" y="20.1723595" z="-14.022788"/>
     <vertex x="-10.249897" y="28.7526093" z="-14"/>
     <vertex x="-13.8008251" y="21.0813942" z="-14"/>
     <vertex x="-10.249897" y="54.8526077" z="-14"/>
     <vertex x="-14.6272249" y="50.2401276" z="-14"/>
     <vertex x="-10.249897" y="54.8526077" z="-17"/>
     <vertex x="-10.249897" y="28.7526093" z="-17"/>
     <vertex x="-7.94989681" y="54.8526077" z="-17"/>
     <vertex x="-7.94989681" y="54.8526077" z="-14"/>
     <vertex x="-7.94989681" y="28.7526093" z="-17"/>
     <vertex x="-7.94989681" y="28.7526093" z="-14"/>
     <vertex x="-6.04989719" y="33.2606697" z="-14"/>
     <vertex x="-9.098629" y="23.7966423" z="-14"/>
     <vertex x="-9.84196758" y="23.5508156" z="-14"/>
     <vertex x="-7.57045364" y="24.1339493" z="-14"/>
     <vertex x="-5.89674902" y="24.3571548" z="-14"/>
     <vertex x="-6.61581135" y="24.0054703" z="-14.022788"/>
     <vertex x="-4.21656656" y="24.5247726" z="-14"/>
     <vertex x="-4.9680419" y="24.1950302" z="-14.022788"/>
     <vertex x="-4.15952015" y="32.166851" z="-14"/>
     <vertex x="-3.49923658" y="31.8929253" z="-14"/>
     <vertex x="-4.79854727" y="32.4872437" z="-14"/>
     <vertex x="-4.79854727" y="32.4872437" z="-15.8999996"/>
     <vertex x="-5.41305304" y="32.8524742" z="-14"/>
     <vertex x="-5.41305304" y="32.8524742" z="-15.8999996"/>
     <vertex x="-5.999897" y="33.2606697" z="-14"/>
     <vertex x="-5.999897" y="33.2606697" z="-15.8999996"/>
     <vertex x="-6.04989719" y="33.2606697" z="-15.8999996"/>
     <vertex x="-6.04989719" y="57.0331421" z="-14"/>
     <vertex x="-6.04989719" y="57.9983673" z="-14.3497028"/>
     <vertex x="-6.04989719" y="57.8924713" z="-14.2694921"/>
     <vertex x="-6.04989719" y="57.9983673" z="-19"/>
     <vertex x="-6.04989719" y="26.2606697" z="-19"/>
     <vertex x="-6.05386448" y="58.0612335" z="-17.333334"/>
     <vertex x="-6.05667448" y="58.0804138" z="-19"/>
     <vertex x="-6.05386448" y="58.0612335" z="-15.666667"/>
     <vertex x="-6.07231665" y="58.1464081" z="-15.666667"/>
     <vertex x="-6.05421925" y="58.0639648" z="-14.4080849"/>
     <vertex x="-6.06626558" y="58.1252594" z="-14.4699955"/>
     <vertex x="-7.03170109" y="57.9235764" z="-14.3509331"/>
     <vertex x="-7.1063199" y="57.9173126" z="-14.3509331"/>
     <vertex x="-7.12187529" y="58.1015396" z="-14.5358181"/>
     <vertex x="-7.04709339" y="58.1078186" z="-14.5358181"/>
     <vertex x="-7.72061062" y="57.8451614" z="-14.3509331"/>
     <vertex x="-7.74816656" y="58.027977" z="-14.5358181"/>
     <vertex x="-7.68868876" y="57.6333694" z="-14.2009621"/>
     <vertex x="-8.36836624" y="57.5047684" z="-14.2009621"/>
     <vertex x="-7.08829975" y="57.7038879" z="-14.2009621"/>
     <vertex x="-7.65337038" y="57.3990479" z="-14.0904608"/>
     <vertex x="-7.01387024" y="57.7101364" z="-14.2009621"/>
     <vertex x="-6.04989719" y="57.6633377" z="-14.1381903"/>
     <vertex x="-6.04989719" y="57.7791519" z="-14.1982288"/>
     <vertex x="-6.04989719" y="57.5473709" z="-14.0907183"/>
     <vertex x="-6.99414206" y="57.4739914" z="-14.0904608"/>
     <vertex x="-6.04989719" y="57.2916565" z="-14.0240421"/>
     <vertex x="-6.97311592" y="57.2223129" z="-14.022788"/>
     <vertex x="-6.04989719" y="57.1601715" z="-14.0061808"/>
     <vertex x="-6.37509632" y="57.0088806" z="-14"/>
     <vertex x="-6.70019817" y="56.983345" z="-14"/>
     <vertex x="-7.02519798" y="56.956543" z="-14"/>
     <vertex x="-7.69913912" y="56.8724136" z="-14"/>
     <vertex x="-7.61572838" y="57.1493073" z="-14.022788"/>
     <vertex x="-8.36421108" y="56.7347412" z="-14"/>
     <vertex x="-8.25943661" y="57.0275116" z="-14.022788"/>
     <vertex x="-9.01616955" y="56.5444107" z="-14"/>
     <vertex x="-8.89184093" y="56.858078" z="-14.022788"/>
     <vertex x="-9.6508503" y="56.3026352" z="-14"/>
     <vertex x="-9.51060772" y="56.6415787" z="-14.022788"/>
     <vertex x="-10.2642012" y="56.0109558" z="-14"/>
     <vertex x="-10.1110744" y="56.3796005" z="-14.022788"/>
     <vertex x="-10.8523083" y="55.6712418" z="-14"/>
     <vertex x="-10.6902838" y="56.0734787" z="-14.022788"/>
     <vertex x="-11.4114151" y="55.2856598" z="-14"/>
     <vertex x="-11.244997" y="55.7249298" z="-14.022788"/>
     <vertex x="-11.937952" y="54.8566666" z="-14"/>
     <vertex x="-11.7721128" y="55.3358994" z="-14.022788"/>
     <vertex x="-12.4285583" y="54.3870087" z="-14"/>
     <vertex x="-12.2686825" y="54.9085617" z="-14.022788"/>
     <vertex x="-12.8801022" y="53.8796768" z="-14"/>
     <vertex x="-12.7319279" y="54.4453201" z="-14.022788"/>
     <vertex x="-13.2896996" y="53.3379211" z="-14"/>
     <vertex x="-13.1592607" y="53.9487534" z="-14.022788"/>
     <vertex x="-13.6547356" y="52.7651825" z="-14"/>
     <vertex x="-13.5482893" y="53.4216309" z="-14.022788"/>
     <vertex x="-13.9728804" y="52.1651382" z="-14"/>
     <vertex x="-13.8968391" y="52.8669205" z="-14.022788"/>
     <vertex x="-14.2421017" y="51.5416031" z="-14"/>
     <vertex x="-14.464941" y="51.6872406" z="-14.022788"/>
     <vertex x="-14.4606819" y="50.8985596" z="-14"/>
     <vertex x="-14.6813164" y="51.0688782" z="-14.022788"/>
     <vertex x="-14.8508768" y="50.4360733" z="-14.022788"/>
     <vertex x="-14.9726725" y="49.792366" z="-14.022788"/>
     <vertex x="-14.9226542" y="51.1433182" z="-14.0904608"/>
     <vertex x="-14.7000408" y="51.7795105" z="-14.0904608"/>
     <vertex x="-15.0971022" y="50.4922714" z="-14.0904608"/>
     <vertex x="-15.1490965" y="51.2131729" z="-14.2009621"/>
     <vertex x="-15.2224102" y="49.8300095" z="-14.0904608"/>
     <vertex x="-15.3281307" y="50.5450058" z="-14.2009621"/>
     <vertex x="-14.9990139" y="49.6037064" z="-14.022788"/>
     <vertex x="-15.2495108" y="49.63591" z="-14.0904608"/>
     <vertex x="-15.8397112" y="44.0661469" z="-14.0511112"/>
     <vertex x="-16.7973881" y="38.5436249" z="-14.1405382"/>
     <vertex x="-16.0834045" y="44.0974731" z="-14.1405382"/>
     <vertex x="-17.0219784" y="38.5724945" z="-14.2712717"/>
     <vertex x="-15.4845457" y="49.6661224" z="-14.2009621"/>
     <vertex x="-16.3079929" y="44.1263428" z="-14.2712717"/>
     <vertex x="-15.4567327" y="49.8653259" z="-14.2009621"/>
     <vertex x="-15.6685219" y="49.8972473" z="-14.3509331"/>
     <vertex x="-15.5369425" y="50.5926666" z="-14.3509331"/>
     <vertex x="-15.3537617" y="51.2762985" z="-14.3509331"/>
     <vertex x="-15.7171917" y="50.6338043" z="-14.5358181"/>
     <vertex x="-15.5304337" y="51.3307953" z="-14.5358181"/>
     <vertex x="-15.8513422" y="49.9248047" z="-14.5358181"/>
     <vertex x="-15.8634033" y="50.6671753" z="-14.75"/>
     <vertex x="-15.6969795" y="49.6934357" z="-14.3509331"/>
     <vertex x="-15.8803549" y="49.7170105" z="-14.5358181"/>
     <vertex x="-16.5066547" y="44.151886" z="-14.4393396"/>
     <vertex x="-17.2206383" y="38.5980301" z="-14.4393396"/>
     <vertex x="-17.3873348" y="38.6194611" z="-14.6396351"/>
     <vertex x="-17.9346218" y="33.0441818" z="-14.4393396"/>
     <vertex x="-18.1013184" y="33.065609" z="-14.6396351"/>
     <vertex x="-17.7359619" y="33.0186424" z="-14.2712717"/>
     <vertex x="-18.6486073" y="27.4903297" z="-14.4393396"/>
     <vertex x="-18.4499454" y="27.4647903" z="-14.2712717"/>
     <vertex x="-19.3625908" y="21.9364738" z="-14.4393396"/>
     <vertex x="-19.5292873" y="21.9579048" z="-14.6396351"/>
     <vertex x="-20.3729382" y="16.420723" z="-14.8660727"/>
     <vertex x="-18.8153019" y="27.5117569" z="-14.6396351"/>
     <vertex x="-19.6589527" y="21.974575" z="-14.8660727"/>
     <vertex x="-18.9449692" y="27.5284271" z="-14.8660727"/>
     <vertex x="-18.2309856" y="33.0822792" z="-14.8660727"/>
     <vertex x="-19.0336666" y="27.5398293" z="-15.1117716"/>
     <vertex x="-18.3196831" y="33.0936813" z="-15.1117716"/>
     <vertex x="-19.7476501" y="21.9859772" z="-15.1117716"/>
     <vertex x="-19.7926826" y="21.9917679" z="-15.3692665"/>
     <vertex x="-20.4616337" y="16.4321251" z="-15.1117716"/>
     <vertex x="-20.5066662" y="16.4379158" z="-15.3692665"/>
     <vertex x="-21.1756191" y="10.878273" z="-15.1117716"/>
     <vertex x="-21.2206516" y="10.8840637" z="-15.3692665"/>
     <vertex x="-21.0869217" y="10.8668709" z="-14.8660727"/>
     <vertex x="-21.8896027" y="5.32442093" z="-15.1117716"/>
     <vertex x="-22.564558" y="-0.234449387" z="-14.9869699"/>
     <vertex x="-22.6316776" y="-0.225820541" z="-15.2395277"/>
     <vertex x="-21.9346352" y="5.33020973" z="-15.3692665"/>
     <vertex x="-22.6356144" y="-0.25607872" z="-15.2395277"/>
     <vertex x="-22.6542797" y="-0.222915649" z="-15.5"/>
     <vertex x="-22.7424545" y="-0.90319252" z="-15.2395277"/>
     <vertex x="-22.7701416" y="-0.925394058" z="-15.5"/>
     <vertex x="-22.7701416" y="-0.925394058" z="-20.5"/>
     <vertex x="-22.793766" y="-1.07511139" z="-20.5868244"/>
     <vertex x="-22.6669235" y="-0.37207222" z="-20.5868244"/>
     <vertex x="-22.6542797" y="-0.222915649" z="-20.5"/>
     <vertex x="-22.6445961" y="-0.375282288" z="-20.6710091"/>
     <vertex x="-22.6243725" y="-0.226758957" z="-20.6710091"/>
     <vertex x="-22.5878391" y="-0.231456757" z="-20.75"/>
     <vertex x="-22.3698215" y="1.62239647" z="-20.7113094"/>
     <vertex x="-22.3993874" y="1.62619591" z="-20.6294098"/>
     <vertex x="-22.1318283" y="3.4736805" z="-20.7113094"/>
     <vertex x="-22.1613922" y="3.47747993" z="-20.6294098"/>
     <vertex x="-21.923399" y="5.32876587" z="-20.6294098"/>
     <vertex x="-21.9384098" y="5.3306942" z="-20.5435772"/>
     <vertex x="-21.6854038" y="7.1800499" z="-20.6294098"/>
     <vertex x="-21.7004147" y="7.18198013" z="-20.5435772"/>
     <vertex x="-21.655838" y="7.17624664" z="-20.7113094"/>
     <vertex x="-21.4474087" y="9.03133392" z="-20.6294098"/>
     <vertex x="-21.4178429" y="9.02753067" z="-20.7113094"/>
     <vertex x="-21.3746204" y="9.02197647" z="-20.7867889"/>
     <vertex x="-21.2094135" y="10.882618" z="-20.6294098"/>
     <vertex x="-21.1798496" y="10.8788147" z="-20.7113094"/>
     <vertex x="-21.2244263" y="10.8845482" z="-20.5435772"/>
     <vertex x="-20.9864311" y="12.7358322" z="-20.5435772"/>
     <vertex x="-21.4624195" y="9.03326416" z="-20.5435772"/>
     <vertex x="-22.176405" y="3.47941017" z="-20.5435772"/>
     <vertex x="-22.4143982" y="1.62812614" z="-20.5435772"/>
     <vertex x="-22.6467457" y="-0.223884583" z="-20.5868244"/>
     <vertex x="-20.748436" y="14.5871162" z="-20.5435772"/>
     <vertex x="-20.9714203" y="12.733902" z="-20.6294098"/>
     <vertex x="-20.5104408" y="16.4384003" z="-20.5435772"/>
     <vertex x="-20.2724457" y="18.2896843" z="-20.5435772"/>
     <vertex x="-20.7334251" y="14.585186" z="-20.6294098"/>
     <vertex x="-20.49543" y="16.43647" z="-20.6294098"/>
     <vertex x="-20.9418545" y="12.7301025" z="-20.7113094"/>
     <vertex x="-20.7038593" y="14.5813866" z="-20.7113094"/>
     <vertex x="-21.1366272" y="10.8732605" z="-20.7867889"/>
     <vertex x="-20.898632" y="12.7245445" z="-20.7867889"/>
     <vertex x="-21.3190556" y="9.01483154" z="-20.8535538"/>
     <vertex x="-21.0810604" y="10.8661156" z="-20.8535538"/>
     <vertex x="-21.2528362" y="9.00632095" z="-20.9095764"/>
     <vertex x="-21.1779728" y="8.99669647" z="-20.9531536"/>
     <vertex x="-21.0148411" y="10.857605" z="-20.9095764"/>
     <vertex x="-20.9399776" y="10.8479805" z="-20.9531536"/>
     <vertex x="-20.7019825" y="12.6992645" z="-20.9531536"/>
     <vertex x="-20.7768459" y="12.708889" z="-20.9095764"/>
     <vertex x="-20.4639893" y="14.5505486" z="-20.9531536"/>
     <vertex x="-20.5388508" y="14.560173" z="-20.9095764"/>
     <vertex x="-20.2259941" y="16.4018326" z="-20.9531536"/>
     <vertex x="-20.3008575" y="16.4114571" z="-20.9095764"/>
     <vertex x="-19.987999" y="18.2531166" z="-20.9531536"/>
     <vertex x="-20.0628624" y="18.2627411" z="-20.9095764"/>
     <vertex x="-19.7500038" y="20.1044006" z="-20.9531536"/>
     <vertex x="-19.8248672" y="20.1140251" z="-20.9095764"/>
     <vertex x="-19.5120106" y="21.9556847" z="-20.9531536"/>
     <vertex x="-19.5868721" y="21.9653091" z="-20.9095764"/>
     <vertex x="-19.2740154" y="23.8069687" z="-20.9531536"/>
     <vertex x="-19.3488789" y="23.8165932" z="-20.9095764"/>
     <vertex x="-19.1108837" y="25.6678772" z="-20.9095764"/>
     <vertex x="-18.8728886" y="27.5191612" z="-20.9095764"/>
     <vertex x="-18.9391098" y="27.5276756" z="-20.8535538"/>
     <vertex x="-19.177103" y="25.6763916" z="-20.8535538"/>
     <vertex x="-18.7011147" y="29.3789597" z="-20.8535538"/>
     <vertex x="-18.7566795" y="29.3861008" z="-20.7867889"/>
     <vertex x="-18.4631195" y="31.2302437" z="-20.8535538"/>
     <vertex x="-18.5186844" y="31.2373848" z="-20.7867889"/>
     <vertex x="-18.3969002" y="31.2217293" z="-20.9095764"/>
     <vertex x="-18.2251244" y="33.0815277" z="-20.8535538"/>
     <vertex x="-18.158905" y="33.0730133" z="-20.9095764"/>
     <vertex x="-18.0840416" y="33.0633888" z="-20.9531536"/>
     <vertex x="-17.9871311" y="34.9328117" z="-20.8535538"/>
     <vertex x="-17.9209099" y="34.9242973" z="-20.9095764"/>
     <vertex x="-18.042696" y="34.9399529" z="-20.7867889"/>
     <vertex x="-17.8047009" y="36.7912369" z="-20.7867889"/>
     <vertex x="-18.2806911" y="33.0886688" z="-20.7867889"/>
     <vertex x="-18.0859184" y="34.9455109" z="-20.7113094"/>
     <vertex x="-18.3239117" y="33.0942268" z="-20.7113094"/>
     <vertex x="-18.5619068" y="31.2429428" z="-20.7113094"/>
     <vertex x="-18.3534775" y="33.0980263" z="-20.6294098"/>
     <vertex x="-18.1154842" y="34.9493103" z="-20.6294098"/>
     <vertex x="-18.5914726" y="31.2467422" z="-20.6294098"/>
     <vertex x="-18.3684883" y="33.0999565" z="-20.5435772"/>
     <vertex x="-18.799902" y="29.3916588" z="-20.7113094"/>
     <vertex x="-18.8294678" y="29.3954582" z="-20.6294098"/>
     <vertex x="-19.0378971" y="27.5403748" z="-20.7113094"/>
     <vertex x="-18.6064835" y="31.2486725" z="-20.5435772"/>
     <vertex x="-18.8444786" y="29.3973885" z="-20.5435772"/>
     <vertex x="-19.0674629" y="27.5441742" z="-20.6294098"/>
     <vertex x="-16.2284241" y="49.7617569" z="-20.5"/>
     <vertex x="-19.0824738" y="27.5461044" z="-20.5435772"/>
     <vertex x="-19.320467" y="25.6948204" z="-20.5435772"/>
     <vertex x="-19.3054562" y="25.6928902" z="-20.6294098"/>
     <vertex x="-19.5584621" y="23.8435364" z="-20.5435772"/>
     <vertex x="-19.5434513" y="23.8416061" z="-20.6294098"/>
     <vertex x="-19.7964573" y="21.9922523" z="-20.5435772"/>
     <vertex x="-16.2284241" y="49.7617569" z="-15.5"/>
     <vertex x="-16.1119709" y="50.4671631" z="-15.5"/>
     <vertex x="-16.1758213" y="49.9737091" z="-15.2395277"/>
     <vertex x="-16.1119709" y="50.4671631" z="-20.5"/>
     <vertex x="-15.9454136" y="51.1624527" z="-15.5"/>
     <vertex x="-16.1908455" y="49.975975" z="-20.5868244"/>
     <vertex x="-16.22089" y="49.760788" z="-20.5868244"/>
     <vertex x="-16.0519218" y="50.7102051" z="-20.5868244"/>
     <vertex x="-15.9454136" y="51.1624527" z="-20.5"/>
     <vertex x="-16.0299301" y="50.7051849" z="-20.6710091"/>
     <vertex x="-15.8369617" y="51.4253464" z="-20.6710091"/>
     <vertex x="-16.168539" y="49.9726105" z="-20.6710091"/>
     <vertex x="-15.9940195" y="50.696991" z="-20.75"/>
     <vertex x="-16.1985168" y="49.7579117" z="-20.6710091"/>
     <vertex x="-16.1321163" y="49.9671249" z="-20.75"/>
     <vertex x="-16.4495201" y="47.9083023" z="-20.6294098"/>
     <vertex x="-16.4645309" y="47.9102325" z="-20.5435772"/>
     <vertex x="-16.4199543" y="47.9045029" z="-20.7113094"/>
     <vertex x="-16.1619835" y="49.753212" z="-20.75"/>
     <vertex x="-16.6579494" y="46.053215" z="-20.7113094"/>
     <vertex x="-16.614727" y="46.0476608" z="-20.7867889"/>
     <vertex x="-16.6875153" y="46.0570145" z="-20.6294098"/>
     <vertex x="-16.8959446" y="44.2019272" z="-20.7113094"/>
     <vertex x="-16.7025261" y="46.0589447" z="-20.5435772"/>
     <vertex x="-16.9255104" y="44.2057343" z="-20.6294098"/>
     <vertex x="-16.9405212" y="44.2076645" z="-20.5435772"/>
     <vertex x="-17.1785164" y="42.3563766" z="-20.5435772"/>
     <vertex x="-17.1635056" y="42.3544464" z="-20.6294098"/>
     <vertex x="-17.4165096" y="40.5050964" z="-20.5435772"/>
     <vertex x="-17.4014988" y="40.5031662" z="-20.6294098"/>
     <vertex x="-17.6545048" y="38.6538086" z="-20.5435772"/>
     <vertex x="-17.6394939" y="38.6518784" z="-20.6294098"/>
     <vertex x="-17.8924999" y="36.8025246" z="-20.5435772"/>
     <vertex x="-17.8774891" y="36.8005943" z="-20.6294098"/>
     <vertex x="-18.1304951" y="34.9512405" z="-20.5435772"/>
     <vertex x="-17.8479233" y="36.7967949" z="-20.7113094"/>
     <vertex x="-17.6099281" y="38.6480789" z="-20.7113094"/>
     <vertex x="-17.5667057" y="38.6425247" z="-20.7867889"/>
     <vertex x="-17.371933" y="40.4993591" z="-20.7113094"/>
     <vertex x="-17.3287125" y="40.4938049" z="-20.7867889"/>
     <vertex x="-17.1339397" y="42.350647" z="-20.7113094"/>
     <vertex x="-17.5111408" y="38.635376" z="-20.8535538"/>
     <vertex x="-17.2731457" y="40.4866638" z="-20.8535538"/>
     <vertex x="-17.749136" y="36.7840958" z="-20.8535538"/>
     <vertex x="-17.6829147" y="36.7755814" z="-20.9095764"/>
     <vertex x="-17.8460464" y="34.9146729" z="-20.9531536"/>
     <vertex x="-17.6080532" y="36.7659569" z="-20.9531536"/>
     <vertex x="-17.3700581" y="38.6172409" z="-20.9531536"/>
     <vertex x="-17.4449215" y="38.6268692" z="-20.9095764"/>
     <vertex x="-17.1320629" y="40.4685287" z="-20.9531536"/>
     <vertex x="-17.2069263" y="40.4781494" z="-20.9095764"/>
     <vertex x="-16.8940678" y="42.319809" z="-20.9531536"/>
     <vertex x="-16.9689312" y="42.3294373" z="-20.9095764"/>
     <vertex x="-16.6560745" y="44.1710968" z="-20.9531536"/>
     <vertex x="-16.7309361" y="44.1807175" z="-20.9095764"/>
     <vertex x="-16.4180794" y="46.022377" z="-20.9531536"/>
     <vertex x="-16.4929428" y="46.0320053" z="-20.9095764"/>
     <vertex x="-16.2549477" y="47.8832855" z="-20.9095764"/>
     <vertex x="-16.321167" y="47.8917999" z="-20.8535538"/>
     <vertex x="-15.9804649" y="49.7298813" z="-20.933012"/>
     <vertex x="-16.0512753" y="49.7389832" z="-20.8830223"/>
     <vertex x="-15.8730402" y="49.9280701" z="-20.9698467"/>
     <vertex x="-15.951148" y="49.9398499" z="-20.933012"/>
     <vertex x="-15.7385855" y="50.6386871" z="-20.9698467"/>
     <vertex x="-15.8155947" y="50.6562653" z="-20.933012"/>
     <vertex x="-16.0217438" y="49.9504852" z="-20.8830223"/>
     <vertex x="-15.5514021" y="51.337265" z="-20.9698467"/>
     <vertex x="-15.6268826" y="51.3605499" z="-20.933012"/>
     <vertex x="-15.3125372" y="52.0198975" z="-20.9698467"/>
     <vertex x="-15.0233269" y="52.6827774" z="-20.9698467"/>
     <vertex x="-15.3860664" y="52.0487595" z="-20.933012"/>
     <vertex x="-14.6853886" y="53.3221893" z="-20.9698467"/>
     <vertex x="-15.0944939" y="52.7170486" z="-20.933012"/>
     <vertex x="-14.3006115" y="53.9345551" z="-20.9698467"/>
     <vertex x="-14.7537956" y="53.3616867" z="-20.933012"/>
     <vertex x="-13.8711481" y="54.5164642" z="-20.9698467"/>
     <vertex x="-14.3658762" y="53.9790573" z="-20.933012"/>
     <vertex x="-13.3993998" y="55.0646439" z="-20.9698467"/>
     <vertex x="-13.9329042" y="54.565712" z="-20.933012"/>
     <vertex x="-12.8880053" y="55.5760345" z="-20.9698467"/>
     <vertex x="-13.457303" y="55.1183701" z="-20.933012"/>
     <vertex x="-12.3398237" y="56.0477829" z="-20.9698467"/>
     <vertex x="-12.9417324" y="55.6339417" z="-20.933012"/>
     <vertex x="-11.7579222" y="56.4772491" z="-20.9698467"/>
     <vertex x="-12.3890734" y="56.1095428" z="-20.933012"/>
     <vertex x="-11.1455526" y="56.8620224" z="-20.9698467"/>
     <vertex x="-11.8024187" y="56.542511" z="-20.933012"/>
     <vertex x="-10.5061417" y="57.1999664" z="-20.9698467"/>
     <vertex x="-11.1850481" y="56.9304352" z="-20.933012"/>
     <vertex x="-9.84326458" y="57.4891739" z="-20.9698467"/>
     <vertex x="-10.5404139" y="57.2711334" z="-20.933012"/>
     <vertex x="-9.1597414" y="57.7283096" z="-20.9698467"/>
     <vertex x="-9.87212276" y="57.562706" z="-20.933012"/>
     <vertex x="-8.46204948" y="57.9152222" z="-20.9698467"/>
     <vertex x="-9.1825695" y="57.8039322" z="-20.933012"/>
     <vertex x="-7.75143719" y="58.049675" z="-20.9698467"/>
     <vertex x="-8.47962666" y="57.9922333" z="-20.933012"/>
     <vertex x="-7.11663866" y="58.0395203" z="-20.9924049"/>
     <vertex x="-7.1237216" y="58.1234055" z="-20.9698467"/>
     <vertex x="-7.76320982" y="58.1277847" z="-20.933012"/>
     <vertex x="-6.98502159" y="58.0505295" z="-20.9924049"/>
     <vertex x="-6.9919734" y="58.1344223" z="-20.9698467"/>
     <vertex x="-7.13036728" y="58.2021179" z="-20.933012"/>
     <vertex x="-5.1250205" y="58.184021" z="-20.9924049"/>
     <vertex x="-5.13012123" y="58.2680588" z="-20.9698467"/>
     <vertex x="-5.08100939" y="58.0997009" z="-21"/>
     <vertex x="-3.26252866" y="58.2764893" z="-20.9924049"/>
     <vertex x="-3.04974198" y="58.1975555" z="-21"/>
     <vertex x="-1.01670837" y="58.2464905" z="-21"/>
     <vertex x="-1.39845085" y="58.3278732" z="-20.9924049"/>
     <vertex x="1.01691437" y="58.2464905" z="-21"/>
     <vertex x="0.466306508" y="58.33815" z="-20.9924049"/>
     <vertex x="5.55010319" y="27.2606697" z="-21"/>
     <vertex x="3.04994798" y="58.1975555" z="-21"/>
     <vertex x="0.000102996826" y="27.2170906" z="-20.9980965"/>
     <vertex x="-1.84989703" y="27.2170906" z="-20.9980965"/>
     <vertex x="1.85010302" y="27.2170906" z="-20.9980965"/>
     <vertex x="3.70010304" y="27.2170906" z="-20.9980965"/>
     <vertex x="0.000102996826" y="27.1312599" z="-20.9829636"/>
     <vertex x="1.85010302" y="27.1312599" z="-20.9829636"/>
     <vertex x="-1.84989703" y="27.1312599" z="-20.9829636"/>
     <vertex x="-1.84989703" y="27.0493584" z="-20.9531536"/>
     <vertex x="-3.69989705" y="27.1312599" z="-20.9829636"/>
     <vertex x="-3.69989705" y="27.0493584" z="-20.9531536"/>
     <vertex x="-3.69989705" y="27.2170906" z="-20.9980965"/>
     <vertex x="-5.54989719" y="27.1738434" z="-20.9924049"/>
     <vertex x="-5.54989719" y="27.0896568" z="-20.9698467"/>
     <vertex x="-5.69384956" y="27.0770645" z="-20.9698467"/>
     <vertex x="-5.54989719" y="27.0106697" z="-20.933012"/>
     <vertex x="-5.83342838" y="27.0396652" z="-20.9698467"/>
     <vertex x="-5.68013334" y="26.9992752" z="-20.933012"/>
     <vertex x="-5.96439219" y="26.9785957" z="-20.9698467"/>
     <vertex x="-5.80641222" y="26.9654388" z="-20.933012"/>
     <vertex x="-6.08276129" y="26.89571" z="-20.9698467"/>
     <vertex x="-5.92489719" y="26.9101868" z="-20.933012"/>
     <vertex x="-6.18494034" y="26.7935333" z="-20.9698467"/>
     <vertex x="-6.03198767" y="26.8352013" z="-20.933012"/>
     <vertex x="-6.34073067" y="26.7172585" z="-20.9924049"/>
     <vertex x="-6.26782322" y="26.6751633" z="-20.9698467"/>
     <vertex x="-6.4080019" y="26.5729942" z="-20.9924049"/>
     <vertex x="-6.53470469" y="26.4343185" z="-21"/>
     <vertex x="-6.32889271" y="26.5442009" z="-20.9698467"/>
     <vertex x="-6.19941616" y="26.6356697" z="-20.933012"/>
     <vertex x="-6.44919968" y="26.419239" z="-20.9924049"/>
     <vertex x="-6.36629248" y="26.4046211" z="-20.9698467"/>
     <vertex x="-6.54989719" y="26.2606697" z="-21"/>
     <vertex x="-6.46307278" y="26.2606697" z="-20.9924049"/>
     <vertex x="-8.89329243" y="22.8144264" z="-21"/>
     <vertex x="-8.16351891" y="23.0061913" z="-21"/>
     <vertex x="-7.42185688" y="23.1450539" z="-21"/>
     <vertex x="-8.79532051" y="22.7529945" z="-20.9924049"/>
     <vertex x="-9.5006218" y="22.5182457" z="-20.9924049"/>
     <vertex x="-8.07506943" y="22.9368286" z="-20.9924049"/>
     <vertex x="-8.05717468" y="22.8545647" z="-20.9698467"/>
     <vertex x="-7.39644527" y="22.9759407" z="-20.9698467"/>
     <vertex x="-8.77160263" y="22.6722183" z="-20.9698467"/>
     <vertex x="-8.04038429" y="22.7773819" z="-20.933012"/>
     <vertex x="-8.74934864" y="22.5964279" z="-20.933012"/>
     <vertex x="-9.44359779" y="22.3653603" z="-20.933012"/>
     <vertex x="-8.02520847" y="22.7076187" z="-20.8830223"/>
     <vertex x="-8.7292347" y="22.5279274" z="-20.8830223"/>
     <vertex x="-7.37409878" y="22.8272285" z="-20.8830223"/>
     <vertex x="-7.36494064" y="22.7662811" z="-20.821394"/>
     <vertex x="-7.38470745" y="22.8978271" z="-20.933012"/>
     <vertex x="-7.35407543" y="22.8302307" z="-20.8830223"/>
     <vertex x="-7.34494257" y="22.7692833" z="-20.821394"/>
     <vertex x="-7.36465549" y="22.9008369" z="-20.933012"/>
     <vertex x="-7.32043934" y="22.8357162" z="-20.8830223"/>
     <vertex x="-7.33283663" y="22.9060249" z="-20.933012"/>
     <vertex x="-7.30973768" y="22.7750244" z="-20.821394"/>
     <vertex x="-7.07687569" y="22.8374176" z="-20.821394"/>
     <vertex x="-7.30105686" y="22.7257919" z="-20.75"/>
     <vertex x="-7.05977774" y="22.7904434" z="-20.75"/>
     <vertex x="-7.33753395" y="22.7198448" z="-20.75"/>
     <vertex x="-7.29466105" y="22.689518" z="-20.6710091"/>
     <vertex x="-7.35751247" y="22.7168465" z="-20.75"/>
     <vertex x="-8.0121088" y="22.6473999" z="-20.821394"/>
     <vertex x="-8.7118721" y="22.4687958" z="-20.821394"/>
     <vertex x="-9.41864872" y="22.2984657" z="-20.8830223"/>
     <vertex x="-9.39711094" y="22.2407265" z="-20.821394"/>
     <vertex x="-10.0899363" y="22.0204124" z="-20.8830223"/>
     <vertex x="-10.0643349" y="21.9643517" z="-20.821394"/>
     <vertex x="-10.7396765" y="21.6951752" z="-20.8830223"/>
     <vertex x="-11.4031582" y="21.3844757" z="-20.933012"/>
     <vertex x="-10.7101412" y="21.6410828" z="-20.821394"/>
     <vertex x="-11.3645601" y="21.3244133" z="-20.8830223"/>
     <vertex x="-11.3312416" y="21.2725677" z="-20.821394"/>
     <vertex x="-11.961401" y="20.9100189" z="-20.8830223"/>
[truncated: 10,453,763 more chars]
