# Supplementary material for: Improved sensitivity and automation of a multi-step upconversion lateral flow immunoassay using a 3D-printed actuation mechanism
Source: Anal Bioanal Chem. 2024 Jan 27;416(6):1517–25. doi: 10.1007/s00216-024-05156-5 (PMC10861389; doi:10.1007/s00216-024-05156-5)
Supplement: Supplementary file 9 — Supplementary file9 (3MF 1651 KB) [file 216_2024_5156_MOESM9_ESM.3mf › Metadata/Slic3r_PE_model.config]

<?xml version="1.0" encoding="UTF-8"?>
<config>
 <object id="1" instances_count="1">
  <metadata type="object" key="name" value="base yksilömittaus.stl_1"/>
  <volume firstid="0" lastid="19605">
   <metadata type="volume" key="name" value="base yksilömittaus.stl"/>
   <metadata type="volume" key="volume_type" value="ModelPart"/>
   <metadata type="volume" key="matrix" value="1 0 0 0 0 1 0 0 0 0 1 0 0 0 0 1"/>
   <mesh edges_fixed="0" degenerate_facets="0" facets_removed="0" facets_reversed="0" backwards_edges="0"/>
  </volume>
 </object>
 <object id="2" instances_count="1">
  <metadata type="object" key="name" value="Kellonjalusta ja kellonkansi v3.stl_3"/>
  <volume firstid="0" lastid="18993">
   <metadata type="volume" key="name" value="Kellonjalusta ja kellonkansi v3.stl"/>
   <metadata type="volume" key="volume_type" value="ModelPart"/>
   <metadata type="volume" key="matrix" value="1 0 0 0 0 1 0 0 0 0 1 0 0 0 0 1"/>
   <mesh edges_fixed="0" degenerate_facets="0" facets_removed="0" facets_reversed="0" backwards_edges="0"/>
  </volume>
 </object>
 <object id="3" instances_count="1">
  <metadata type="object" key="name" value="kissakytkin v3.stl_1"/>
  <volume firstid="0" lastid="5819">
   <metadata type="volume" key="name" value="kissakytkin v3.stl"/>
   <metadata type="volume" key="volume_type" value="ModelPart"/>
   <metadata type="volume" key="matrix" value="1 0 0 0 0 1 0 0 0 0 1 0 0 0 0 1"/>
   <mesh edges_fixed="0" degenerate_facets="0" facets_removed="0" facets_reversed="0" backwards_edges="0"/>
  </volume>
 </object>
 <object id="4" instances_count="1">
  <metadata type="object" key="name" value="kissakytkin v3.stl_2"/>
  <volume firstid="0" lastid="3315">
   <metadata type="volume" key="name" value="kissakytkin v3.stl"/>
   <metadata type="volume" key="volume_type" value="ModelPart"/>
   <metadata type="volume" key="matrix" value="1 0 0 0 0 1 0 0 0 0 1 0 0 0 0 1"/>
   <mesh edges_fixed="0" degenerate_facets="0" facets_removed="0" facets_reversed="0" backwards_edges="0"/>
  </volume>
 </object>
 <object id="5" instances_count="1">
  <metadata type="object" key="name" value="lastukasetti v2.stl"/>
  <volume firstid="0" lastid="10145">
   <metadata type="volume" key="name" value="lastukasetti v2.stl"/>
   <metadata type="volume" key="volume_type" value="ModelPart"/>
   <metadata type="volume" key="matrix" value="1 0 0 0 0 1 0 0 0 0 1 0 0 0 0 1"/>
   <metadata type="volume" key="source_file" value="lastukasetti v2.stl"/>
   <metadata type="volume" key="source_object_id" value="0"/>
   <metadata type="volume" key="source_volume_id" value="0"/>
   <metadata type="volume" key="source_offset_x" value="0"/>
   <metadata type="volume" key="source_offset_y" value="91.842081069946289"/>
   <metadata type="volume" key="source_offset_z" value="0.5"/>
   <metadata type="volume" key="extruder" value="0"/>
   <mesh edges_fixed="0" degenerate_facets="0" facets_removed="0" facets_reversed="0" backwards_edges="0"/>
  </volume>
 </object>
 <object id="6" instances_count="1">
  <metadata type="object" key="name" value="Nestepidike kissakytkimelle - v2 malli T.stl_1"/>
  <volume firstid="0" lastid="6475">
   <metadata type="volume" key="name" value="Nestepidike kissakytkimelle - v2 malli T.stl"/>
   <metadata type="volume" key="volume_type" value="ModelPart"/>
   <metadata type="volume" key="matrix" value="1 0 0 0 0 1 0 0 0 0 1 0 0 0 0 1"/>
   <mesh edges_fixed="0" degenerate_facets="0" facets_removed="0" facets_reversed="0" backwards_edges="0"/>
  </volume>
 </object>
 <object id="7" instances_count="1">
  <metadata type="object" key="name" value="Nestepidike kissakytkimelle - v2 malli T.stl_2"/>
  <volume firstid="0" lastid="1675">
   <metadata type="volume" key="name" value="Nestepidike kissakytkimelle - v2 malli T.stl"/>
   <metadata type="volume" key="volume_type" value="ModelPart"/>
   <metadata type="volume" key="matrix" value="1 0 0 0 0 1 0 0 0 0 1 0 0 0 0 1"/>
   <mesh edges_fixed="0" degenerate_facets="0" facets_removed="0" facets_reversed="0" backwards_edges="0"/>
  </volume>
 </object>
 <object id="8" instances_count="1">
  <metadata type="object" key="name" value="Nestepidike kissakytkimelle - v2 malli T.stl_1"/>
  <volume firstid="0" lastid="6475">
   <metadata type="volume" key="name" value="Nestepidike kissakytkimelle - v2 malli T.stl"/>
   <metadata type="volume" key="volume_type" value="ModelPart"/>
   <metadata type="volume" key="matrix" value="1 0 0 0 0 1 0 0 0 0 1 0 0 0 0 1"/>
   <mesh edges_fixed="0" degenerate_facets="0" facets_removed="0" facets_reversed="0" backwards_edges="0"/>
  </volume>
 </object>
 <object id="9" instances_count="1">
  <metadata type="object" key="name" value="Nestepidike kissakytkimelle - v2 malli T.stl_2"/>
  <volume firstid="0" lastid="1675">
   <metadata type="volume" key="name" value="Nestepidike kissakytkimelle - v2 malli T.stl"/>
   <metadata type="volume" key="volume_type" value="ModelPart"/>
   <metadata type="volume" key="matrix" value="1 0 0 0 0 1 0 0 0 0 1 0 0 0 0 1"/>
   <mesh edges_fixed="0" degenerate_facets="0" facets_removed="0" facets_reversed="0" backwards_edges="0"/>
  </volume>
 </object>
 <object id="10" instances_count="1">
  <metadata type="object" key="name" value="Tassu v3.stl"/>
  <volume firstid="0" lastid="9855">
   <metadata type="volume" key="name" value="Tassu v3.stl"/>
   <metadata type="volume" key="volume_type" value="ModelPart"/>
   <metadata type="volume" key="matrix" value="1 0 0 0 0 1 0 0 0 0 1 0 0 0 0 1"/>
   <metadata type="volume" key="source_file" value="Tassu v3.stl"/>
   <metadata type="volume" key="source_object_id" value="0"/>
   <metadata type="volume" key="source_volume_id" value="0"/>
   <metadata type="volume" key="source_offset_x" value="1.7518603801727295"/>
   <metadata type="volume" key="source_offset_y" value="5"/>
   <metadata type="volume" key="source_offset_z" value="0"/>
   <mesh edges_fixed="0" degenerate_facets="0" facets_removed="0" facets_reversed="0" backwards_edges="0"/>
  </volume>
 </object>
 <object id="11" instances_count="1">
  <metadata type="object" key="name" value="Tassu v3.stl"/>
  <volume firstid="0" lastid="9855">
   <metadata type="volume" key="name" value="Tassu v3.stl"/>
   <metadata type="volume" key="volume_type" value="ModelPart"/>
   <metadata type="volume" key="matrix" value="1 0 0 0 0 1 0 0 0 0 1 0 0 0 0 1"/>
   <metadata type="volume" key="source_file" value="Tassu v3.stl"/>
   <metadata type="volume" key="source_object_id" value="0"/>
   <metadata type="volume" key="source_volume_id" value="0"/>
   <metadata type="volume" key="source_offset_x" value="1.7518603801727295"/>
   <metadata type="volume" key="source_offset_y" value="5"/>
   <metadata type="volume" key="source_offset_z" value="0"/>
   <mesh edges_fixed="0" degenerate_facets="0" facets_removed="0" facets_reversed="0" backwards_edges="0"/>
  </volume>
 </object>
 <object id="12" instances_count="1">
  <metadata type="object" key="name" value="sinkkukellon siipi.stl_1"/>
  <volume firstid="0" lastid="26649">
   <metadata type="volume" key="name" value="sinkkukellon siipi.stl"/>
   <metadata type="volume" key="volume_type" value="ModelPart"/>
   <metadata type="volume" key="matrix" value="1 0 0 0 0 1 0 0 0 0 1 0 0 0 0 1"/>
   <mesh edges_fixed="0" degenerate_facets="0" facets_removed="0" facets_reversed="0" backwards_edges="0"/>
  </volume>
 </object>
 <object id="13" instances_count="1">
  <metadata type="object" key="name" value="Kellonjalusta v3.stl_1"/>
  <volume firstid="0" lastid="12671">
   <metadata type="volume" key="name" value="Kellonjalusta v3.stl"/>
   <metadata type="volume" key="volume_type" value="ModelPart"/>
   <metadata type="volume" key="matrix" value="1 0 0 0 0 1 0 0 0 0 1 0 0 0 0 1"/>
   <mesh edges_fixed="0" degenerate_facets="0" facets_removed="0" facets_reversed="0" backwards_edges="0"/>
  </volume>
 </object>
 <object id="14" instances_count="1">
  <metadata type="object" key="name" value="Kellonjalusta v3.stl_2"/>
  <volume firstid="0" lastid="7445">
   <metadata type="volume" key="name" value="Kellonjalusta v3.stl"/>
   <metadata type="volume" key="volume_type" value="ModelPart"/>
   <metadata type="volume" key="matrix" value="1 0 0 0 0 1 0 0 0 0 1 0 0 0 0 1"/>
   <mesh edges_fixed="0" degenerate_facets="0" facets_removed="0" facets_reversed="0" backwards_edges="0"/>
  </volume>
 </object>
</config>
